# Supplementary material for: Genetic mapping of the powdery mildew resistance gene Pm7 on oat chromosome 5D
Source: Theor Appl Genet. 2023 Mar 13;136(3):53. doi: 10.1007/s00122-023-04288-z (PMC10011287; doi:10.1007/s00122-023-04288-z)
Supplement: Supplementary file 9 — Supplementary file9 (XLSX 32 KB) [file 122_2023_4288_MOESM9_ESM.xlsx]

## Sheet: Summary countries
Table S2 Number of entries from the different countries of KLAR1 and KLAR2 panels
Country	KLAR1	KLAR2	sum
GER	127	129	256
POL	23	24	47
AUT	38	2	40
FRA	10	18	28
HUN	1	23	24
SWE	12	3	15
SVK	7	6	13
USA	11	2	13
CZE	11	1	12
FIN	3	9	12
unknown	4	6	10
CAN	8	1	9
BGR		7	7
UK	5	2	7
GBR		4	4
NEL	3	1	4
RUS	1	3	4
IRL		3	3
ITA		3	3
NOR		3	3
ROM		3	3
YUG		3	3
SUN		2	2
BEL	1	1	2
CH		2	2
DNK		2	2
ESP		2	2
EST	2		2
LTU		2	2
ARG	1		1
CRO		1	1
GRC		1	1
IND	1		1
IRE	1		1
NLD		1	1
sum	270	270	540

## Sheet: 540 entries
KLAR-panel	Taxa	Entry	Country	Breeder
1	1	Aberglen	UK	ABER
1	2	Alf	GER	NORD
1	3	Alonso	GER	NORD
1	4	Apollon	GER	NORD
1	5	Aragon	GER	NORD
1	6	Arnold	GER	NORD
1	7	Assiniboia_AC	CAN	u
1	8	Atego	CZE	SEL
1	9	Buggy	GER	NORD
1	10	Aveny	SWE	u
1	11	Avesta	FRA	RAGT
1	12	Azur	AUT	EDH
1	13	Baron	AUT	EDH
1	14	Belinda	SWE	SW
1	15	Bia	SWE	SW
1	16	Bison	GER	NORD
1	17	Black_Mesdag	NEL	u
1	18	Boxer	GER	NORD
1	19	Canyon	GER	NORD
1	20	Caracas	GER	u
1	21	Caravelle	FRA	u
1	22	Cavallo	GER	TRIE
1	23	Cilla	SWE	SW
1	24	Clintland_60	USA	u
1	25	Corrib	GER	u
1	26	Curly	GER	NORD
1	27	Dominik	GER	SZB
1	29	Ebene	FRA	u
1	30	Efesos	AUT	EDH
1	31	Ehostar	AUT	EDH
1	32	Flämingsgold	GER	LO
1	33	Erasmus	AUT	EDH
1	34	Erhard_(SE_325/09)	AUT	EDH
1	35	Erwin_(SE_324/09)	AUT	EDH
1	36	Escudino	AUT	EDH
1	37	Espresso	AUT	EDH
1	38	Eugen	AUT	EDH
1	39	Expander	AUT	EDH
1	40	Expo	AUT	EDH
1	41	SE_13_3002	AUT	EDH
1	42	SE_14-3003	AUT	EDH
1	43	SE_14-3004	AUT	EDH
1	44	SE_15-4001	AUT	EDH
1	45	SE_305/12	AUT	EDH
1	46	SE_306/12	AUT	EDH
1	47	SE_309/12	AUT	EDH
1	48	SE_310-05	AUT	EDH
1	49	SE_320/11	AUT	EDH
1	50	SE_401/12	AUT	EDH
1	51	Erbgraf	GER	NORD
1	52	Erbgraf_IPK	GER	NORD
1	53	Excel	USA	u
1	54	Feltwell	UK	ABER
1	55	Firth	GER	LO
1	56	Flämingsfit	GER	LO
1	57	Flämingskurz	GER	LO
1	58	Flämingsprofi	GER	LO
1	59	Flämingsstern	GER	LO
1	60	Kurt	GER	u
1	61	Flocke	GER	u
1	62	Florian	CZE	SEL
1	63	Freddy	GER	NORD
1	64	Freja	FIN	u
1	65	Gabriel	GER	u
1	66	Galaxy_Ua_Check	UK	ABER
1	67	GK_Pillango	HUN	u
1	68	Glasnevin_Triumph	IRE	u
1	69	Gramena	GER	NORD
1	70	Gregor	CZE	SEL
1	71	Grin_Noir	FRA	u
1	72	Hamel	FRA	u
1	73	Hecht	GER	NORD
1	74	HSH_AlAlfr90Ne_288-08	GER	HSH
1	75	HSH_AvAut_478-12	GER	HSH
1	76	HSH_BoxExp_335-12	GER	HSH
1	77	HSH_CavAve321_421-11	GER	HSH
1	78	HSH_ChaFläfi	GER	HSH
1	79	HSH_ErbFläti_377-12	GER	HSH
1	80	HSH_ErbFläti_381-12	GER	HSH
1	81	HSH_ErbFläti_384-12	GER	HSH
1	82	HSH_ErbMon	GER	HSH
1	83	HSH_ErbNekAzu_338-12	GER	HSH
1	84	HSH_Flävi9010NekAzu_367-12	GER	HSH
1	85	HSH_FlicoAzu_331-12	GER	HSH
1	86	HSH_FliCoOsk_417-11	GER	HSH
1	87	HSH_FliIL2815	GER	HSH
1	88	HSH_FliIL2901	GER	HSH
1	89	HSH_FliIL3555	GER	HSH
1	90	HSH_FliIL86-5698	GER	HSH
1	91	HSH_FliIL86-6406	GER	HSH
1	92	HSH_GuhesJum	GER	HSH
1	93	HSH_MoSkr_423-12	GER	HSH
1	94	HSH_MoSkr_461-12	GER	HSH
1	95	HSH_NelBet_493-12	GER	HSH
1	96	HSH_NelSkr_gelb_486	GER	HSH
1	97	HSH_NelSkr_weiss_516	GER	HSH
1	98	HSH_PanFläti_328-12	GER	HSH
1	99	HSH_PanMon_319-12	GER	HSH
1	100	HSH_SWBet×_Ivory	GER	HSH
1	101	HSH_SkrIvo	GER	HSH
1	102	HSH_ChaIvo_16-603	GER	HSH
1	103	HSH_TomSkrivo_16-748	GER	HSH
1	104	HSH_SWBetRob	GER	HSH
1	105	HSH_FläprBox_15-249	GER	HSH
1	106	HSH_FläprSkr_15-276	GER	HSH
1	107	AzuNek	GER	HSH
1	108	IvoFläti	GER	HSH
1	109	NekAzu	GER	HSH
1	110	Husky	GER	NORD
1	111	IL_86-4189	USA	u
1	112	IL_86-5698	USA	u
1	113	Ivory	GER	NORD
1	114	Jaak	EST	u
1	115	Jawor	POL	DA
1	116	Jay	USA	u
1	117	Kalle	EST	u
1	118	Kanton	GER	EDH
1	119	Kaplan	GER	EDH
1	120	Kent	USA	u
1	121	Klaus	GER	u
1	122	Konradin	u	u
1	123	Korok	CZE	SEL
1	124	KWS_Contender	GER	LO
1	125	Lehenhof	GER	EDH
1	126	Leo	GER	SZB
1	127	LPSH_02-239	GER	LO
1	128	Lutz	GER	NORD
1	129	Max	GER	SZB
1	130	Moholt	u	u
1	131	Monarch	AUT	EDH
1	132	Morgan_AC	CAN	u
1	133	Moritz	GER	SZB
1	134	Neklan	CZE	SEL
1	135	Nelson	GER	NORD
1	136	Nero	SWE	SW
1	137	Obelisk	CZE	SEL
1	138	Oberon	CZE	SEL
1	139	Olympic	NEL	WBP
1	140	Orrin_CDC	CAN	u
1	141	OT380	CAN	u
1	142	Ozon	GER	NORD
1	143	Panther_IPK	GER	NORD
1	144	Petra	SWE	SW
1	145	Poncho	FRA	u
1	146	Poseidon_VRS	GER	NORD
1	147	President	AUT	EDH
1	148	Raven	CZE	SEL
1	149	Rigodon_AC	CAN	u
1	150	Roope	FIN	u
1	151	Rozmar	CZE	SEL
1	152	Sang	SWE	SW
1	153	Seldon	AUT	EDH
1	154	Simon	GER	NORD
1	155	Sirene_DS	FRA	u
1	156	unknown	u	u
1	157	Skrzat	POL	DA
1	158	Spurs	USA	u
1	159	Starter	USA	u
1	160	Stewart_AC	CAN	u
1	161	SVKPOL96_128	SVK	VURV
1	162	SW_Betania	SWE	SW
1	163	SW_Kerstin	SWE	SW
1	164	Sylva	CAN	u
1	165	Symphony	GER	NORD
1	166	Tikal	GER	u
1	167	Tim	GER	u
1	168	Tomba	GER	NORD
1	169	Triple_Crown	CAN	u
1	170	Triton	GER	NORD
1	171	Typhon	GER	NORD
1	172	Veli	FIN	u
1	173	Vok	CZE	SEL
1	174	Zorro	GER	NORD
1	175	Cacko	POL	DA
1	176	Caesar	GER	u
1	177	Lennon	UK	ABER
1	178	H11017.1_APR122/Galaxy	GER	LFL
1	179	H11017.3.2_APR122/Galaxy	GER	LFL
1	180	H11017.4.2_APR122/Galaxy_lg	GER	LFL
1	181	H11017.6_APR122/Galaxy	GER	LFL
1	182	H11017.7_APR122/Galaxy	GER	LFL
1	183	H11017.10_APR122/Galaxy	GER	LFL
1	184	H10009.5_APR122/Galaxy	GER	LFL
1	185	H10009.6.1_APR122/Galaxy	GER	LFL
1	186	H10009.6.2_APR122/Galaxy	GER	LFL
1	187	H10009.6.3_APR122/Galaxy	GER	LFL
1	188	KWS_Contender	GER	LO
1	189	KWSContNe488JKI5044	GER	JKI
1	190	KWSContNe488JKI5049	GER	JKI
1	191	KWSContNe488JKI5050	GER	JKI
1	192	KWSContNe488JKI5055	GER	JKI
1	193	KWSContNe488JKI5063	GER	JKI
1	194	Barra	SWE	u
1	195	AUTEUIL	FRA	RAGT
1	196	Zuch	POL	DA
1	197	Doris	SWE	u
1	197	Doris	SWE	SW
1	198	Pal	USA	u
1	199	Pony	GER	NORD
1	200	Pusa_Hybrid_G	IND	u
1	201	Husky	GER	NORD
1	202	Flämingstip	GER	LO
1	203	Matra	NEL	u
1	204	Black	FRA	u
1	205	Verde	USA	u
1	206	Skakun	RUS	u
1	207	Evita	BEL	KWL
1	208	Bountiful	UK	u
1	209	Capa	USA	u
1	210	Edo	AUT	EDH
1	211	Orlik	CZE	SEL
1	212	Longchamp	FRA	u
1	213	Aveia	u	u
1	214	Santa_Fe	ARG	u
1	215	Sy3502	GER	JKI
1	216	Sy3512	GER	JKI
1	217	Sy3624	GER	JKI
1	218	Sy10/5	GER	JKI
1	219	Sy311	GER	JKI
1	220	Sy331	GER	JKI
1	221	JKI_Pm5_7011	GER	JKI
1	222	JKI_Pm_7014	GER	JKI
1	223	JKI_Pm7_7018	GER	JKI
1	224	JKI_Pm7_7022	GER	JKI
1	225	JKI_Pm7_7023	GER	JKI
1	226	JKI_Pm9010_7030	GER	JKI
1	227	JKI_Pm_7037	GER	JKI
1	228	JKI_Pm5_7045	GER	JKI
1	229	JKI_Pm5_7046	GER	JKI
1	230	JKI_Pm7_7049	GER	JKI
1	231	JKI_Pm5_7050	GER	JKI
1	232	JKI_Pm5_7060	GER	JKI
1	233	Vojtech	SVK	VURV
1	234	Prokop	SVK	VURV
1	235	Valentin	SVK	VURV
1	236	Vendelin	SVK	VURV
1	237	Vilam	SVK	VURV
1	238	Vaclav	SVK	VURV
1	239	Delfin	GER	NORD
1	240	EARL	AUT	EDH
1	241	EDUARD	AUT	EDH
1	242	EFFEKTIV	AUT	EDH
1	243	ELISON	AUT	EDH
1	244	ELIPSO	AUT	EDH
1	245	EMIL	AUT	EDH
1	246	ENEKO	AUT	EDH
1	247	ERWIN	AUT	EDH
1	248	Enjoy	AUT	EDH
1	249	SE16-3003	AUT	EDH
1	250	SE16-3004	AUT	EDH
1	251	SE16-3005	AUT	EDH
1	252	DCAs1	POL	DA
1	253	DCAs2	POL	DA
1	254	DCAs3	POL	DA
1	255	DCAs4	POL	DA
1	256	DCAs5	POL	DA
1	257	DCAs6	POL	DA
1	258	DCAs7	POL	DA
1	259	DCAs8	POL	DA
1	260	DCAs9	POL	DA
1	261	DCAs10	POL	DA
1	262	DCAs11	POL	DA
1	263	DCAs12	POL	DA
1	264	DCAs13	POL	DA
1	265	DCAs14	POL	DA
1	266	DCAs15	POL	DA
1	267	DCAs16	POL	DA
1	268	DCAs17	POL	DA
1	269	DCAs18	POL	DA
1	270	DCAs19	POL	DA
2	271	CavFirHSH 17_374	GER	HSH
2	272	CavFirHSH 17_381	GER	HSH
2	273	FlägoBeaHSH 17_394	GER	HSH
2	274	FlägoBeaHSH 17_404	GER	HSH
2	275	FlicoOskIvoHSH 17_410	GER	HSH
2	276	FlicoOskIvoHSH 17_418	GER	HSH
2	277	FlicoOskIvoHSH 17_424	GER	HSH
2	278	FloCoaHSH 17_427	GER	HSH
2	279	FloCoaHSH 17_433	GER	HSH
2	280	FloCoaHSH 17_444	GER	HSH
2	281	FloCoaHSH 17_449	GER	HSH
2	282	IvoFlätiAzuHSH 17_458	GER	HSH
2	283	IvoFlätiAzuHSH 17_464	GER	HSH
2	284	IvoFlätiEugHSH 17_470	GER	HSH
2	285	IvoNekExcHSH 17_476	GER	HSH
2	286	KanExHSH 17_485	GER	HSH
2	287	KanExHSH 17_488	GER	HSH
2	288	SchoMoHSH 17_513	GER	HSH
2	289	TomSkrivoHSH 16_753	GER	HSH
2	290	TomSkrivoHSH 16_758	GER	HSH
2	291	FläprBoxHSH 15_250	GER	HSH
2	292	FläprSkrHSH 15_280	GER	HSH
2	293	Spartan	GER	NORD
2	294	Matty	GER	NORD
2	295	Yukon	GER	NORD
2	296	Harmony	GER	NORD
2	297	Hugo	GER	NORD
2	298	Keely	GER	NORD
2	299	Canary	GER	NORD
2	300	Benny	GER	NORD
2	301	Caddy	GER	NORD
2	302	15/119	GER	NORD
2	303	15/128	GER	NORD
2	304	15/137	GER	NORD
2	305	15/325	GER	NORD
2	306	15/808	GER	NORD
2	307	16/120	GER	NORD
2	308	16/125	GER	NORD
2	309	16/129	GER	NORD
2	310	17/115	GER	NORD
2	311	17/118	GER	NORD
2	312	15/314	GER	NORD
2	313	15/322	GER	NORD
2	314	15/1407	GER	NORD
2	315	16/318	GER	NORD
2	316	16/322	GER	NORD
2	317	17/127	GER	NORD
2	318	17/128	GER	NORD
2	319	17/131	GER	NORD
2	320	17/320	GER	NORD
2	321	18/107	GER	NORD
2	322	18/120	GER	NORD
2	323	18/121	GER	NORD
2	324	18/133	GER	NORD
2	325	18/211	GER	NORD
2	326	18/213	GER	NORD
2	327	18/214	GER	NORD
2	328	18/215	GER	NORD
2	329	18/319	GER	NORD
2	330	18/323	GER	NORD
2	331	18/329	GER	NORD
2	332	18/330	GER	NORD
2	333	H11035.2	GER	LFL
2	334	H11055.2	GER	LFL
2	335	H11042.1	GER	LFL
2	336	H11063.4	GER	LFL
2	337	H11065.3	GER	LFL
2	338	H11066.3	GER	LFL
2	339	H11067.6	GER	LFL
2	340	H11067.8	GER	LFL
2	341	H11068.5	GER	LFL
2	342	H11070.5	GER	LFL
2	343	H11071.1	GER	LFL
2	344	H11035.6	GER	LFL
2	345	H11043.9	GER	LFL
2	346	H11004.1	GER	LFL
2	347	H11023.2	GER	LFL
2	348	H11023.4.1	GER	LFL
2	349	H11007.3.2	GER	LFL
2	350	H10011.3	GER	LFL
2	351	H10014.2	GER	LFL
2	352	H09001.2.1	GER	LFL
2	353	H09005.3.2	GER	LFL
2	354	H07072.2.1	GER	LFL
2	355	H12001.7	GER	LFL
2	356	H12002.6	GER	LFL
2	357	H12005.3	GER	LFL
2	358	H12006.3	GER	LFL
2	359	H12007.1	GER	LFL
2	360	H12008.1	GER	LFL
2	361	H12009.5	GER	LFL
2	362	H12010.1	GER	LFL
2	363	H12011.4	GER	LFL
2	364	H12013.3	GER	LFL
2	365	H12014.2	GER	LFL
2	366	H12015.3	GER	LFL
2	367	H12016.1	GER	LFL
2	368	H12017.4	GER	LFL
2	369	H12019.1	GER	LFL
2	370	H12020.9	GER	LFL
2	371	H12021.3	GER	LFL
2	372	H12022.4	GER	LFL
2	373	H12023.2	GER	LFL
2	374	H12024.2	GER	LFL
2	375	H12025.5	GER	LFL
2	376	H12026.3	GER	LFL
2	377	H12027.8	GER	LFL
2	378	H12030.2	GER	LFL
2	379	H12032.1	GER	LFL
2	380	H12034.1	GER	LFL
2	381	H12036.4	GER	LFL
2	382	H11036.2	GER	LFL
2	383	Avoine du prieure	FRA	u
2	384	Puhti	FIN	u
2	385	Unknown1	SVK	u
2	386	Bialy mazur	POL	DA
2	387	Condor	NEL	ZELD
2	388	Garton Goldrain	GBR	u
2	389	Zalalovoi tf.	HUN	u
2	390	Unknown2	FRA	u
2	391	Albion	CAN	u
2	392	Babolnai feher	HUN	u
2	393	Pomorski zloty	POL	DA
2	394	Urai tf.	HUN	u
2	395	Blanche neige	FRA	u
2	396	Mersevati tf.	HUN	u
2	397	Ryhti	FIN	u
2	398	Nagyredei tf.	HUN	u
2	399	Supreme black	GBR	u
2	400	Schenkenfeldener (1809)	AUT	u
2	401	Pony aus H0/17	GER	u
2	402	Liva	LTU	u
2	403	Josefsberg	u	u
2	404	Pusztafoldvari tf.	HUN	u
2	405	Nasta	FIN	u
2	406	Rouge de Montagne	FRA	u
2	407	Primus de svalof	SWE	u
2	408	AVE 1490	POL	DA
2	409	Unknown3	SVK	u
2	410	Saski	POL	DA
2	411	Mestnyj gruzja	RUS	u
2	412	Borreck	GER	u
2	413	Populatie bacan	ROM	u
2	414	Lapustesti	ROM	u
2	415	Reima	FIN	u
2	416	Grignonnaise	FRA	u
2	417	Unknown4	POL	DA
2	418	Grzywacz pozny wolynski	POL	DA
2	419	Ujszegedi	HUN	u
2	420	Zlotniak	POL	DA
2	421	Unknown5	SVK	u
2	422	Uzbeckij Sirokolistyj	SUN	u
2	423	Eckendorfer	GER	u
2	424	Svart tartarisk plym	SWE	u
2	425	Bogaty	POL	DA
2	426	Ayr Commander	IRL	u
2	427	Dotnuvios baltosios	u	u
2	428	Tammi	FIN	u
2	429	Unknown6	SVK	u
2	430	Unknown7	u	u
2	431	AVE 1284	ROM	u
2	432	Grin noir	FRA	u
2	433	Glasnevin Ardri	IRL	u
2	434	Karhu	FIN	u
2	435	Teodozja	POL	DA
2	436	Mocsai tf.	HUN	u
2	437	Unknown9	SUN	u
2	438	Szeremlei tf.	HUN	u
2	439	Ozimowy	POL	DA
2	440	Unknown10	ITA	u
2	441	Avena	ESP	u
2	442	E 77 344	BGR	u
2	443	Local	BGR	u
2	444	Leniak	POL	DA
2	445	Aveia aus H0/17	GER	u
2	446	Koscielecki	POL	DA
2	447	Csenyetei K tf.	HUN	u
2	448	Unknown11	SVK	u
2	449	Szegedi	HUN	u
2	450	Tam finlay	GBR	u
2	451	Ariane	FRA	u
2	452	Kaloian	BGR	u
2	453	Local	RUS	u
2	454	LPSH 02_239	GER	LO
2	455	Noire champenoise a grappes	u	u
2	456	Scotch Potato	UK	u
2	457	Unknown12	USA	u
2	458	Goldfahnen	GER	u
2	459	Winston	GER	u
2	460	Exa	FIN	u
2	461	LPSH 02_202	GER	LO
2	462	Unknown13	GRC	u
2	463	Laima	LTU	u
2	464	Zwarte President	NLD	u
2	465	Firlbecks Regent	GER	u
2	466	Montagnana	ITA	u
2	467	Ecsi tf.	HUN	u
2	468	Proporckyk	POL	DA
2	469	Kecskemeti tf.	HUN	u
2	470	Pocspetri tf.	HUN	u
2	471	Cimarron	USA	u
2	472	Lovaszpatonai sarga	HUN	u
2	473	Grenader	NOR	u
2	474	Hedehavre Lyngby	DNK	u
2	475	Bulgarisher II	BGR	u
2	476	Monostorpalyi tf.	HUN	u
2	477	Unknown14	SVK	u
2	478	Balkan	BGR	u
2	479	Abed Palu	DNK	u
2	480	Schlesischer Gebirgshafer A	GER	u
2	481	Unknown15	CH	u
2	482	Unknown16	NOR	u
2	483	Filong	POL	DA
2	484	Dulo	BGR	u
2	485	Buki tf.	HUN	u
2	486	Starlette de moyencourt	FRA	u
2	487	Dregelypalanki tf.	HUN	u
2	488	Kalott	SWE	u
2	489	Perle	NOR	u
2	490	WATERLOO	UK	u
2	491	Gelb Begrannter	GER	u
2	492	Brune de moncalm	CH	u
2	493	Soldanelle	FRA	u
2	494	Couronne	FRA	u
2	495	Gelber Riesenfahnen	GER	u
2	496	FZAB	u	u
2	497	Banki tf.	HUN	u
2	498	Nos Fichtelgebirgshafer Alt	GER	u
2	499	Krusevac	YUG	u
2	500	Rotenburger Schwarzhafer	GER	u
2	501	Osmo	FIN	u
2	502	Anarcsi tf.	HUN	u
2	503	Souveraine le peuple	FRA	u
2	504	Unknown17	u	u
2	505	Blanche du vieux moulin	BEL	u
2	506	Unknown18	HUN	u
2	507	Alsovadaszi D tf.	HUN	u
2	508	Zlatna Kisa	YUG	u
2	509	Ravazdi tf.	HUN	u
2	510	Pomirski pozny	POL	DA
2	511	Local	ESP	u
2	512	Schwarzer Tatarischer Fahnen	GER	u
2	513	Spitzhafer	AUT	u
2	514	Solacki wczesny	POL	DA
2	515	Tyrone Tawny	IRL	u
2	516	Mazur zloty	POL	DA
2	517	Rheinischer Gelb	GER	u
2	518	Sisu	FIN	u
2	519	Pergamon	GER	NORD
2	520	Borowiak	POL	DA
2	521	Bionda	ITA	u
2	522	Japeloup	FRA	u
2	523	Stoper	POL	DA
2	524	Zlatak	CZE	u
2	525	Deresz	POL	DA
2	526	Obraztcov Chiflik 4	BGR	u
2	527	Grajcar	POL	DA
2	528	Istra	CRO	HRBC
2	529	Zlatna Kisa	YUG	u
2	530	Ranche	FRA	u
2	531	AVENA AMARILLA	RUS	u
2	532	Gailette	FRA	u
2	533	Kwant	POL	DA
2	534	Chimene	FRA	u
2	535	Krezus	POL	DA
2	536	Belino II	FRA	u
2	537	SW Argyle	GBR	u
2	538	Furman	POL	DA
2	539	Chantilly	FRA	u
2	540	Une de Mai	FRA	u
