# Supplementary material for: Genetic mapping of the powdery mildew resistance gene Pm7 on oat chromosome 5D
Source: Theor Appl Genet. 2023 Mar 13;136(3):53. doi: 10.1007/s00122-023-04288-z (PMC10011287; doi:10.1007/s00122-023-04288-z)
Supplement: Supplementary file 10 — Supplementary file10 (XLSX 17 KB) [file 122_2023_4288_MOESM10_ESM.xlsx]

## Sheet: Tabelle1
Paternal full map									Maternal full map
Marker	Marker type	cM	cM_map	Marker	GBS_homology	Consensus_map1	Physical_map2		Marker	Marker type	cM	cM_map	Marker	GBS_homology	Consensus_map1	Physical_map2
5440181	DArT	0	0	5440181	avgbs_cluster_4554.1.9	Mrg06_99.1	no		3455707	DArT	0	0	3455707	avgbs2_186271.1.35	Mrg24_59.8	-
39693939	DArT	13356	13						5438348	DArT	2879	3	5438348	avgbs2_128393.1.33	Mrg06_61.9	417755837
37612144	DArT	16911	17						22076333	DArT	4717	5	22076333	avgbs2_159903.1.17	Mrg06_61.9	-
13749133	DArT	21321	21						10579130	DArT	6776	7	10579130	avgbs_8842.1.35	Mrg06_61.9	416394444
20598220	DArT	24593	25						5440771	DArT	12425	12	5440771	avgbs_48511	-	430744620
13751857	DArT	25455	25						5438359	DArT	13846	14	5438359	avgbs_cluster_27832.1.13	Mrg06_63.2	439683397
16591894	DArT	29264	29						20586965	DArT	20150	20	20586965	avgbs_cluster_1431.1.62	Mrg06_41.8	458788280
3278468	DArT	33296	33						16607306	DArT	21012	21	16607306	-	-	-
20594097	DArT	48621	49						3454736	DArT	22604	23	3454736	avgbs2_12028.1.38	Mrg06_53.8	457713456
13735194	DArT	54292	54						E42M53-272	AFLP	22788	23
13734594	DArT	55267	55						5444898	SNP	23684	24	5444898	avgbs2_119271.1.46	Mrg06_29.1	487234219
10588050	DArT	56706	57	10588050	avgbs_34255.1.27	Mrg06_66.1	403745468		20591054	SNP	24057	24	20591054	avgbs_573240	no	489234350
13750436	DArT	57752	58	13750436	avgbs2_130122.2.10	no	401602120		20623006	SNP	24394	24	20623006	avgbs_cluster_10587.1.55	Mrg06_(-1.9)	500102723
10576721	DArT	68252	68	10576721	avgbs_119013.1.22	Mrg06_57.3	no		3279467	SNP	24982	25	3279467	avgbs_567872	-	495985958
13736185	DArT	68991	69	13736185	avgbs_cluster_47663.1.60	Mrg06_61.9	415601230		5438956	DArT	25145	25	5438956	avgbs2_66248.1.31	Mrg06_16.8	493775414
10580200	DArT	69870	70	10580200	avgbs_213282	Mrg06_63.2	no		5436965	DArT	25463	25	5436965	avgbs2_182307.1.55	Mrg06_20.2	491012833
E39M58_184	AFLP	70222	70						5442378	SNP	25558	26	5442378	avgbs_cluster_66459.1.57	Mrg06_20.2	-
13752115	DArT	70529	71	13752115	avgbs2_128393.1.33	Mrg06_61.9	417755837		16608408	SNP	25855	26	16608408	avgbs_cluster_7260.1.8	Mrg06_27.6	490390852
10590322	DArT	71821	72	10590322	avgbs_cluster_53196.1.26	Mrg06_63.2	421539859		5426148	SNP	25989	26	5426148	avgbs_cluster_23207.1.48	Mrg06_18.8	498501617
10592087	DArT	72548	73	10592087	avgbs2_51023.2.8	Mrg06_51.7	no		16618822	DArT	26125	26	16618822	avgbs_cluster_25584.1.30	Mrg06_18.8	-
39698654	DArT	73177	73	39698654	avgbs_64209	Mrg02_72.7	no		10582797	DArT	26221	26	10582797	avgbs_cluster_35725.1.30	Mrg06_18.8	-
3456281	DArT	74203	74	3456281	avgbs2_76112.1.9	Mrg06_48.6	429584042		E39M58-153	AFLP	26291	26
39700279	DArT	78064	78	39700279	avgbs_cluster_41538.1.60	Mrg06_29.7	478749471		3454472	SNP	26366	26	3454472	avgbs_cluster_40089.1.26	Mrg06_38	474024708
20623006	SNP	78754	79	20623006	avgbs_cluster_10587.1.55	Mrg06_(-1.9)	500102723		13743300	SNP	26525	27	13743300	avgbs2_14605.1.6	Mrg06_38	-
39698740	DArT	78980	79	39698740	avgbs_cluster_31706.1.49	Mrg06_26.0	no		5441156	DArT	26621	27	5441156	avgbs_495401.1.23	Mrg06_23.5	-
5444898	SNP	79275	79	5444898	avgbs2_119271.1.46	Mrg06_29.1	487234219		20608874	SNP	26708	27	20608874	avgbs2_34242.1.55	Mrg06_0	499495351
20591054	SNP	79704	80	20591054	avgbs_573240	no	489234350		10589621	SNP	26987	27	10589621	avgbs_18838	-	496738052
E39M55_177	AFLP	80138	80						5442042	DArT	27070	27	5442042	avgbs_107861	-	501841923
5442378	SNP	80278	80	5442378	avgbs_cluster_66459.1.57	Mrg06_20.2	no		10581821	SNP	27209	27	10581821	avgbs_271781	-	478659094
3279467	SNP	80517	81	3279467	avgbs_567872	no	495985958		13748393	SNP	27390	27	13748393	avgbs2_136518.1.63	Mrg06_38.0	-
E37M58_140	AFLP	80766	81						39699701	DArT	27627	28	39699701	avgbs2_179542.1.8	Mrg06_29.1	488605046
5426148	SNP	80938	81	5426148	avgbs_cluster_23207.1.48	Mrg06_18.8	498501617		13743582	SNP	27917	28	13743582	avgbs_cluster_41288.1.62	Mrg06_26.6	480217815
E38M57_235	AFLP	81180	81						39696676	DArT	28060	28	avgbs_580677	-	-
3281925	DArT	81180	81	3281925	avgbs_cluster_51274.1.10	no	493077513		100024472	SNP	28271	28	100024472	avgbs_cluster_41538.1.60	Mrg06_29.7	478749471
16608408	SNP	81198	81	16608408	avgbs_cluster_7260.1.8	Mrg06_27.6	490390852		3457267	DArT	28583	29	3457267	avgbs_61371.1.64	Mrg06_25.7	-
22346956	DArT	81315	81						20626745	DArT	28835	29	20626745	avgbs_cluster_25400.1.17	Mrg06_25.7	482049801
3454472	SNP	81514	82	3454472	avgbs_cluster_40089.1.26	Mrg06_38	474024708		39695914	DArT	29346	29	-	-	-
13743300	SNP	81625	82	13743300	avgbs2_14605.1.6	Mrg06_38	no		13745034	SNP	29696	30	13745034	GMI_ES14_c6436_578	Mrg06_14.4	498938761
13748598	SNP	81693	82	13748598	avgbs_286879	no	496522820		Pm7		30062	30
20608874	SNP	81752	82	20608874	avgbs2_34242.1.55	Mrg06_0	499495351
24034094	DArT	81856	82	24034094	avgbs_cluster_26660.1.40	Mrg06_26.6	no
10589621	SNP	82076	82	10589621	avgbs_18838	no	496738052
13748393	SNP	82384	82	13748393	avgbs2_136518.1.63	Mrg06_38	no
10581821	SNP	82553	83	10581821	avgbs_271781	no	478659094
13743582	SNP	83123	83	13743582	avgbs_cluster_41288.1.62	Mrg06_26.6	480217815
3454505	DArT	83251	83	3454505	avgbs2_12028.1.38	Mrg06_53.8	457713456
Pm7		83404	83
3278159	DArT	83477	83	3278159	avgbs_cluster_41677.1.56	Mrg06_55.6	no
100024472	SNP	83875	84	100024472	avgbs_cluster_41538.1.60	Mrg06_29.7	478749471
39698929	DArT	84483	84	39698929	avgbs_cluster_8185.1.7	Mrg06_28.9	no
13745034	SNP	84871	85	13745034	GMI_ES14_c6436_578	Mrg06_14.4	498938761
13747008	DArT	85296	85	13747008	avgbs_413744	no	no
5444679	SNP	85716	86	5444679	avgbs_cluster_18119.1.12	Mrg06_63.2	442676563
1Linkage group_centiMorgan
2Starting point in the oat reference genome sequence of the aligned GBS marker sequence in bp
Co-dominant SNPs, common to both maps are highlighted in orange
