# Supplementary material for: Genetic mapping of the powdery mildew resistance gene Pm7 on oat chromosome 5D
Source: Theor Appl Genet. 2023 Mar 13;136(3):53. doi: 10.1007/s00122-023-04288-z (PMC10011287; doi:10.1007/s00122-023-04288-z)
Supplement: Supplementary file 11 — Supplementary file11 (XLSX 162 KB) [file 122_2023_4288_MOESM11_ESM.xlsx]

## Sheet: Table S4
Table S4 Oat lines (taxa) and the respective powdery mildew data used in the GWAS runs and the powdery mildew scores for each replication and site (Quedlinburg and Groß Lüsewitz) in the nurseries 2017 and 2020. The resistance genes were assigned according to known parentage and previous studies (APRu= unknown adult plant resistance; i= inconsistent results, Pmu= unknown resistance genes, Pm5 see …
				Powdery mildew scores										BoxCox-transformed Pm score
Entry-No.	Taxa	country of origin	PM gene-assignment	GL17-REP1	GL17-REP2	QLB17-REP1	QLB17-REP2	mean 2017	GL20-REP1	GL20-REP2	QLB20-REP1	QLB20-REP2	mean 2020	GL17-REP1	GL17-REP2	QLB17-REP1	QLB17-REP2	bxmean 2017	GL20-REP1	GL20-REP2	QLB20-REP1	QLB20-REP2	bxmean 2020
3	Alonso	GER		7	6	7	6	6.5	5	5	7	5	5.5	15.8752	12.0477	15.8752	12.0477	13.9614	8.65267	8.65267	15.8752	8.65267	10.4583
5	Aragon	GER			5	7	6	6	5	5	6	7	5.75		8.65267	15.8752	12.0477	12.1919	8.65267	8.65267	12.0477	15.8752	11.3071
8	Atego	CZE		7	5	7	6	6.25	6	7	5	6	6	15.8752	8.65267	15.8752	12.0477	13.1127	12.0477	15.8752	8.65267	12.0477	12.1558
10	Aveny	SWE		7	6	8	6	6.75	8	6	8	7	7.25	15.8752	12.0477	20.1165	12.0477	15.0218	20.1165	12.0477	20.1165	15.8752	17.039
11	Avesta	FRA		5	5	6	6	5.5	5	6	5	5	5.25	8.65267	8.65267	12.0477	12.0477	10.3502	8.65267	12.0477	8.65267	8.65267	9.50143
18	Boxer	GER		7	7	8	7	7.25	8	7	7	7	7.25	15.8752	15.8752	20.1165	15.8752	16.9355	20.1165	15.8752	15.8752	15.8752	16.9355
19	Canyon	GER	Pm7	1	1	1	1	1	1	1	1	2	1.25	0	0	0	0	0	0	0	0	1.33237	0.333093
22	Cavallo	ESP		5	6	7	6	6	7	5	6	6	6	8.65267	12.0477	15.8752	12.0477	12.1558	15.8752	8.65267	12.0477	12.0477	12.1558
23	Cilla	SWE		8	5	6	6	6.25	4	4	6	6	5	20.1165	8.65267	12.0477	12.0477	13.2162	5.7131	5.7131	12.0477	12.0477	8.8804
26	Curly	GER		5	5	5	5	5	5	6	5	4	5	8.65267	8.65267	8.65267	8.65267	8.65267	8.65267	12.0477	8.65267	5.7131	8.76653
27	Dominik	GER		7	5	7	7	6.5	7	6	7	6	6.5	15.8752	8.65267	15.8752	15.8752	14.0696	15.8752	12.0477	15.8752	12.0477	13.9614
29	Ebene	FRA		6	5	6	6	5.75	7	6	5	6	6	12.0477	8.65267	12.0477	12.0477	11.199	15.8752	12.0477	8.65267	12.0477	12.1558
30	Efesos	AUT		8	6	8	6	7	7	6	6	5	6	20.1165	12.0477	20.1165	12.0477	16.0821	15.8752	12.0477	12.0477	8.65267	12.1558
31	Ehostar	AUT		6	5	6	5	5.5	5	5	6	6	5.5	12.0477	8.65267	12.0477	8.65267	10.3502	8.65267	8.65267	12.0477	12.0477	10.3502
32	Flämingsgold	GER		7	5	7	6	6.25	5	5	6	6	5.5	15.8752	8.65267	15.8752	12.0477	13.1127	8.65267	8.65267	12.0477	12.0477	10.3502
34	Erhard_(SE_325/09)	AUT		7	5	7	6	6.25	5	6	6	4	5.25	15.8752	8.65267	15.8752	12.0477	13.1127	8.65267	12.0477	12.0477	5.7131	9.6153
36	Escudino	AUT		7	5	7	6	6.25	7	5	6	6	6	15.8752	8.65267	15.8752	12.0477	13.1127	15.8752	8.65267	12.0477	12.0477	12.1558
38	Eugen	AUT		6	5	6	5	5.5	6	6	7	6	6.25	12.0477	8.65267	12.0477	8.65267	10.3502	12.0477	12.0477	15.8752	12.0477	13.0046
39	Expander	AUT		7	6	7	7	6.75	8	7	7	7	7.25	15.8752	12.0477	15.8752	15.8752	14.9183	20.1165	15.8752	15.8752	15.8752	16.9355
40	Expo	AUT		6	5	5	6	5.5	8	7	6	6	6.75	12.0477	8.65267	8.65267	12.0477	10.3502	20.1165	15.8752	12.0477	12.0477	15.0218
41	SE_13_3002	AUT		7	7	8	7	7.25	8	7	6	7	7	15.8752	15.8752	20.1165	15.8752	16.9355	20.1165	15.8752	12.0477	15.8752	15.9786
45	SE_305/12	AUT		5	5	6	6	5.5	5	6	6	6	5.75	8.65267	8.65267	12.0477	12.0477	10.3502	8.65267	12.0477	12.0477	12.0477	11.199
46	SE_306/12	AUT		7	5	7	7	6.5	5	7	6	7	6.25	15.8752	8.65267	15.8752	15.8752	14.0696	8.65267	15.8752	12.0477	15.8752	13.1127
47	SE_309/12	AUT		5	5	6	5	5.25	5	5	7	6	5.75	8.65267	8.65267	12.0477	8.65267	9.50143	8.65267	8.65267	15.8752	12.0477	11.3071
48	SE_310-05	AUT		5	4	6	6	5.25	5	5	5	6	5.25	8.65267	5.7131	12.0477	12.0477	9.6153	8.65267	8.65267	8.65267	12.0477	9.50143
49	SE_320/11	AUT		3	5	6	6	5	5	6	7	7	6.25	3.25901	8.65267	12.0477	12.0477	9.00178	8.65267	12.0477	15.8752	15.8752	13.1127
52	Erbgraf	GER		6	3	6	5	5	5	6	7	7	6.25	12.0477	3.25901	12.0477	8.65267	9.00178	8.65267	12.0477	15.8752	15.8752	13.1127
55	Firth	GER		4	3	5	4	4	4	4	4	3.5	3.875	5.7131	3.25901	8.65267	5.7131	5.83447	5.7131	5.7131	5.7131	4.42311	5.3906
56	Flämingsfit	GER		5		6	5	5.33333	5	5	6	6	5.5	8.65267		12.0477	8.65267	9.78435	8.65267	8.65267	12.0477	12.0477	10.3502
59	Flämingsstern	GER		5	5	5	5	5	4	5	6	7	5.5	8.65267	8.65267	8.65267	8.65267	8.65267	5.7131	8.65267	12.0477	15.8752	10.5722
61	Flocke	GER		7	6	7	7	6.75	8	7	7	6	7	15.8752	12.0477	15.8752	15.8752	14.9183	20.1165	15.8752	15.8752	12.0477	15.9786
65	Gabriel	GER		4	5	7	6	5.5	5	5	6	6	5.5	5.7131	8.65267	15.8752	12.0477	10.5722	8.65267	8.65267	12.0477	12.0477	10.3502
66	Galaxy	GER		7	5	7	6	6.25	5	7	6	7	6.25	15.8752	8.65267	15.8752	12.0477	13.1127	8.65267	15.8752	12.0477	15.8752	13.1127
69	Gramena	GER		5		8	6	6.33333	5	6	6	6	5.75	8.65267		20.1165	12.0477	13.6056	8.65267	12.0477	12.0477	12.0477	11.199
70	Gregor	CZE		7	7	4	5	5.75	5	5	6	5	5.25	15.8752	15.8752	5.7131	8.65267	11.529	8.65267	8.65267	12.0477	8.65267	9.50143
75	HSH_AvAut_478-12	GER		5	4	5	5	4.75	4	5	7	6	5.5	8.65267	5.7131	8.65267	8.65267	7.91777	5.7131	8.65267	15.8752	12.0477	10.5722
76	HSH_BoxExp_335-12	GER		6	6	7	7	6.5	6	6	5	6	5.75	12.0477	12.0477	15.8752	15.8752	13.9614	12.0477	12.0477	8.65267	12.0477	11.199
79	HSH_ErbFläti_377-12	GER		6	5	7	6	6	4	5	6	6	5.25	12.0477	8.65267	15.8752	12.0477	12.1558	5.7131	8.65267	12.0477	12.0477	9.6153
80	HSH_ErbFläti_381-12	GER		6	5	6	6	5.75	5	5	7	5	5.5	12.0477	8.65267	12.0477	12.0477	11.199	8.65267	8.65267	15.8752	8.65267	10.4583
91	HSH_FliIL86-6406	GER		6	5	6	5	5.5	7	6	6	7	6.5	12.0477	8.65267	12.0477	8.65267	10.3502	15.8752	12.0477	12.0477	15.8752	13.9614
94	HSH_MoSkr_461-12	GER		5	5	7	6	5.75	6	6	7	6	6.25	8.65267	8.65267	15.8752	12.0477	11.3071	12.0477	12.0477	15.8752	12.0477	13.0046
95	HSH_NelBet_493-12	GER		6	6	5	6	5.75	7	6	8	6	6.75	12.0477	12.0477	8.65267	12.0477	11.199	15.8752	12.0477	20.1165	12.0477	15.0218
96	HSH_NelSkr_gelb_486	GER		7	5	7	7	6.5	7	6	8	7	7	15.8752	8.65267	15.8752	15.8752	14.0696	15.8752	12.0477	20.1165	15.8752	15.9786
98	HSH_PanFläti_328-12	GER		4	4	5	5	4.5	6	5	5	5	5.25	5.7131	5.7131	8.65267	8.65267	7.18288	12.0477	8.65267	8.65267	8.65267	9.50143
102	HSH_ChaIvo_16-603	GER		6	5	6	5	5.5	7	5	5	5	5.5	12.0477	8.65267	12.0477	8.65267	10.3502	15.8752	8.65267	8.65267	8.65267	10.4583
105	HSH_FläprBox_15-249	GER		7	7	8	7	7.25	8	7	7	7	7.25	15.8752	15.8752	20.1165	15.8752	16.9355	20.1165	15.8752	15.8752	15.8752	16.9355
107	AzuNek	GER		5	5	6	6	5.5	5	5	6	8	6	8.65267	8.65267	12.0477	12.0477	10.3502	8.65267	8.65267	12.0477	20.1165	12.3674
109	NekAzu	GER		7	5	6	4	5.5	5	5	6	6	5.5	15.8752	8.65267	12.0477	5.7131	10.5722	8.65267	8.65267	12.0477	12.0477	10.3502
113	Ivory	GER		7	6	5	6	6	6	5	6	6	5.75	15.8752	12.0477	8.65267	12.0477	12.1558	12.0477	8.65267	12.0477	12.0477	11.199
115	Jawor	POL		5	5	6	5	5.25	4	4	5	5	4.5	8.65267	8.65267	12.0477	8.65267	9.50143	5.7131	5.7131	8.65267	8.65267	7.18288
116	Jay	USA		5	5	5	6	5.25	5	5	5	7	5.5	8.65267	8.65267	8.65267	12.0477	9.50143	8.65267	8.65267	8.65267	15.8752	10.4583
118	Kanton	GER		5	5	5	5	5	4	5	5	6	5	8.65267	8.65267	8.65267	8.65267	8.65267	5.7131	8.65267	8.65267	12.0477	8.76653
121	Klaus	GER	Pmu	1	1	1	1	1	1	1	1	1	1	0	0	0	0	0	0	0	0	0	0
122	Konradin	u		6	6	7	6	6.25	6	7	7	8	7	12.0477	12.0477	15.8752	12.0477	13.0046	12.0477	15.8752	15.8752	20.1165	15.9786
123	Korok	CZE		5	6	6	6	5.75	6	6	6	7	6.25	8.65267	12.0477	12.0477	12.0477	11.199	12.0477	12.0477	12.0477	15.8752	13.0046
124	KWS_Contender	GER		5	5	7	6	5.75	7	6	6	7	6.5	8.65267	8.65267	15.8752	12.0477	11.3071	15.8752	12.0477	12.0477	15.8752	13.9614
125	Lehenhof	GER		5	4	7	6	5.5	7	5	6	6	6	8.65267	5.7131	15.8752	12.0477	10.5722	15.8752	8.65267	12.0477	12.0477	12.1558
126	Leo	GER		5	5	8	6	6	7	7	8		7.33333	8.65267	8.65267	20.1165	12.0477	12.3674	15.8752	15.8752	20.1165		17.289
128	Lutz	GER		8	8	7	7	7.5	8	6	8	7	7.25	20.1165	20.1165	15.8752	15.8752	17.9959	20.1165	12.0477	20.1165	15.8752	17.039
129	Max	GER		6	4	5	5	5	7	5	6	6	6	12.0477	5.7131	8.65267	8.65267	8.76653	15.8752	8.65267	12.0477	12.0477	12.1558
133	Moritz	GER		7	6	7	7	6.75	7	6	7	6	6.5	15.8752	12.0477	15.8752	15.8752	14.9183	15.8752	12.0477	15.8752	12.0477	13.9614
134	Neklan	CZE		6	5	7	5	5.75	7	7	6	6	6.5	12.0477	8.65267	15.8752	8.65267	11.3071	15.8752	15.8752	12.0477	12.0477	13.9614
136	Nero	SWE		6	5	7	7	6.25	6	7	7	6	6.5	12.0477	8.65267	15.8752	15.8752	13.1127	12.0477	15.8752	15.8752	12.0477	13.9614
137	Obelisk	CZE		6	5	6	5	5.5	6	6	5	5	5.5	12.0477	8.65267	12.0477	8.65267	10.3502	12.0477	12.0477	8.65267	8.65267	10.3502
138	Oberon	CZE		5	5	5	6	5.25	6	5	6	5	5.5	8.65267	8.65267	8.65267	12.0477	9.50143	12.0477	8.65267	12.0477	8.65267	10.3502
139	Olympic	NEL	Pmu	5	3	4	5	4.25	4	4	1	3	3	8.65267	3.25901	5.7131	8.65267	6.56936	5.7131	5.7131	0	3.25901	3.6713
142	Ozon	GER		6	5	6	6	5.75	5	5	7	6	5.75	12.0477	8.65267	12.0477	12.0477	11.199	8.65267	8.65267	15.8752	12.0477	11.3071
144	Petra	SWE		6	5	7	6	6	5	4	7	6.5	5.625	12.0477	8.65267	15.8752	12.0477	12.1558	8.65267	5.7131	15.8752	13.9086	11.0374
146	Poseidon_VRS	GER		6	4	8	7	6.25	5	6	6.5	4.5	5.5	12.0477	5.7131	20.1165	15.8752	13.4381	8.65267	12.0477	13.9086	7.12427	10.4333
147	President	AUT		5	5	7	6	5.75	4	5	7	6	5.5	8.65267	8.65267	15.8752	12.0477	11.3071	5.7131	8.65267	15.8752	12.0477	10.5722
148	Raven	CZE		5	5	6	5	5.25	7	5	6	5	5.75	8.65267	8.65267	12.0477	8.65267	9.50143	15.8752	8.65267	12.0477	8.65267	11.3071
155	Sirene_DS	FRA		5	6	7	7	6.25	5	5	5	6	5.25	8.65267	12.0477	15.8752	15.8752	13.1127	8.65267	8.65267	8.65267	12.0477	9.50143
156	Sirene_gelb	FRA		7	6	8	5	6.5	8	5	7	7	6.75	15.8752	12.0477	20.1165	8.65267	14.173	20.1165	8.65267	15.8752	15.8752	15.1299
158	Spurs	USA		5	4	6	5	5	6	4	5	4	4.75	8.65267	5.7131	12.0477	8.65267	8.76653	12.0477	5.7131	8.65267	5.7131	8.03164
160	Stewart_AC	CAN		7	6	6	5	6	6	6	6	5	5.75	15.8752	12.0477	12.0477	8.65267	12.1558	12.0477	12.0477	12.0477	8.65267	11.199
168	Tomba	GER		6	7	6	7	6.5	7	6	7	7	6.75	12.0477	15.8752	12.0477	15.8752	13.9614	15.8752	12.0477	15.8752	15.8752	14.9183
170	Triton	GER		7		7	6	6.66667	7	7	7	7	7	15.8752		15.8752	12.0477	14.5994	15.8752	15.8752	15.8752	15.8752	15.8752
173	Vok	CZE		5	5	6	5	5.25	4	5	6	6	5.25	8.65267	8.65267	12.0477	8.65267	9.50143	5.7131	8.65267	12.0477	12.0477	9.6153
174	Zorro	GER	Pmu	5	5	5	5	5	3	4	4	4	3.75	8.65267	8.65267	8.65267	8.65267	8.65267	3.25901	5.7131	5.7131	5.7131	5.09957
182	H11017.7_APR122/Galaxy	GER		4	4	6	6	5	6	6	7	6	6.25	5.7131	5.7131	12.0477	12.0477	8.8804	12.0477	12.0477	15.8752	12.0477	13.0046
184	H10009.5_APR122/Galaxy	GER	Pm7	1	1	1	1	1	1	1	1	1	1	0	0	0	0	0	0	0	0	0	0
185	H10009.6.1_APR122/Galaxy	GER	Pm7	1	1	1	1	1	1	1	1	1	1	0	0	0	0	0	0	0	0	0	0
186	H10009.6.2_APR122/Galaxy	GER	Pm7	1	1	1	3	1.5	1	1	2	5	2.25	0	0	0	3.25901	0.814753	0	0	1.33237	8.65267	2.49626
187	H10009.6.3_APR122/Galaxy	GER	Pm7	1	1	1	1	1	1	1	1	1	1	0	0	0	0	0	0	0	0	0	0
188	KWS_Contender	GER		5	5	7	7	6	5	5	6	4	5	8.65267	8.65267	15.8752	15.8752	12.2639	8.65267	8.65267	12.0477	5.7131	8.76653
190	KWSContNe488JKI5049	GER	Pm488	1	1	2	5	2.25	1	2	1	1	1.25	0	0	1.33237	8.65267	2.49626	0	1.33237	0	0	0.333093
192	KWSContNe488JKI5055	GER	Pm488	1	1	1	1	1	1	1	1	5	2	0	0	0	0	0	0	0	0	8.65267	2.16317
193	KWSContNe488JKI5063	GER	Pm488	1	1	2	2	1.5	2	1	2	3	2	0	0	1.33237	1.33237	0.666186	1.33237	0	1.33237	3.25901	1.48094
195	AUTEUIL	FRA	Pmu	3	5	3	4	3.75	4	4	4	3	3.75	3.25901	8.65267	3.25901	5.7131	5.22095	5.7131	5.7131	5.7131	3.25901	5.09957
200	Pusa_Hybrid_G	IND		5	6	7	6	6	7	6	8	7	7	8.65267	12.0477	15.8752	12.0477	12.1558	15.8752	12.0477	20.1165	15.8752	15.9786
202	Flämingstip	GER	Pmu	4	4	3	5	4	4	4	5	4	4.25	5.7131	5.7131	3.25901	8.65267	5.83447	5.7131	5.7131	8.65267	5.7131	6.44799
203	Matra	NEL		6	5	5	7	5.75	6	5	7	6	6	12.0477	8.65267	8.65267	15.8752	11.3071	12.0477	8.65267	15.8752	12.0477	12.1558
204	Black	FRA		5	5	4	4	4.5	5	4	5	5	4.75	8.65267	8.65267	5.7131	5.7131	7.18288	8.65267	5.7131	8.65267	8.65267	7.91777
205	Verde	USA		6	5	6	6	5.75	5	6		6	5.66667	12.0477	8.65267	12.0477	12.0477	11.199	8.65267	12.0477		12.0477	10.916
207	Evita	BEL		6	4	6	6	5.5	5	5	6	5	5.25	12.0477	5.7131	12.0477	12.0477	10.4641	8.65267	8.65267	12.0477	8.65267	9.50143
210	Edo	AUT		7	6	7	6	6.5	6	6	6	6	6	15.8752	12.0477	15.8752	12.0477	13.9614	12.0477	12.0477	12.0477	12.0477	12.0477
217	Sy3624	GER		6	5	7	6	6	5	5	7	6	5.75	12.0477	8.65267	15.8752	12.0477	12.1558	8.65267	8.65267	15.8752	12.0477	11.3071
219	Sy311	GER		5	6	8	7	6.5		8	7	7	7.33333	8.65267	12.0477	20.1165	15.8752	14.173		20.1165	15.8752	15.8752	17.289
222	JKI_Pm_7014	GER	Pm7	1	1	1	1	1	1	1	1	1	1	0	0	0	0	0	0	0	0	0	0
224	JKI_Pm7_7022	GER	Pm7	1	1	1	1	1	1	1	2	1	1.25	0	0	0	0	0	0	0	1.33237	0	0.333093
226	JKI_Pm3889_7030	GER	Pm3889	1	1	1	3	1.5	1	1	1		1	0	0	0	3.25901	0.814753	0	0	0		0
229	JKI_Pm5_7046	GER	Pm5	1	1	1	1	1	1	1	1	1	1	0	0	0	0	0	0	0	0	0	0
230	JKI_Pm7_7049	GER	Pm7	1	2	1	1	1.25	1	1	1	1	1	0	1.33237	0	0	0.333093	0	0	0	0	0
234	Prokop	SVK		8	5	7	7	6.75	8	6	6	6	6.5	20.1165	8.65267	15.8752	15.8752	15.1299	20.1165	12.0477	12.0477	12.0477	14.0649
235	Valentin	SVK		7	5	7	6	6.25	7	6	6	6	6.25	15.8752	8.65267	15.8752	12.0477	13.1127	15.8752	12.0477	12.0477	12.0477	13.0046
236	Vendelin	SVK		5	5	6	6	5.5	6	5	6	5	5.5	8.65267	8.65267	12.0477	12.0477	10.3502	12.0477	8.65267	12.0477	8.65267	10.3502
237	Vilam	SVK		7	6	7	6	6.5	6	7	8	7.5	7.125	15.8752	12.0477	15.8752	12.0477	13.9614	12.0477	15.8752	20.1165	17.9451	16.4961
241	EDUARD	AUT		6	6	6	7	6.25	7	7	7	8	7.25	12.0477	12.0477	12.0477	15.8752	13.0046	15.8752	15.8752	15.8752	20.1165	16.9355
242	EFFEKTIV	AUT		5	5	6	6	5.5	5	5	8	6	6	8.65267	8.65267	12.0477	12.0477	10.3502	8.65267	8.65267	20.1165	12.0477	12.3674
244	ELIPSO	AUT		6	5	5	5	5.25	6	5	5	5	5.25	12.0477	8.65267	8.65267	8.65267	9.50143	12.0477	8.65267	8.65267	8.65267	9.50143
245	EMIL	AUT		6	8	8	6	7	8	7	7	7	7.25	12.0477	20.1165	20.1165	12.0477	16.0821	20.1165	15.8752	15.8752	15.8752	16.9355
246	ENEKO	AUT		6	6	7	7	6.5	7	5	5	6	5.75	12.0477	12.0477	15.8752	15.8752	13.9614	15.8752	8.65267	8.65267	12.0477	11.3071
251	SE16-3005	AUT		5	5	6	5	5.25	7	6	7	6	6.5	8.65267	8.65267	12.0477	8.65267	9.50143	15.8752	12.0477	15.8752	12.0477	13.9614
252	DCAs1	POL		6	5	7	6	6	6	6	6	5	5.75	12.0477	8.65267	15.8752	12.0477	12.1558	12.0477	12.0477	12.0477	8.65267	11.199
256	DCAs5	POL		5	5	5	5	5	4	4	6	6	5	8.65267	8.65267	8.65267	8.65267	8.65267	5.7131	5.7131	12.0477	12.0477	8.8804
258	DCAs7	POL		6	5	7	7	6.25	6	5	8	7	6.5	12.0477	8.65267	15.8752	15.8752	13.1127	12.0477	8.65267	20.1165	15.8752	14.173
260	DCAs9	POL		5	5	6	5	5.25	6	4	7	6	5.75	8.65267	8.65267	12.0477	8.65267	9.50143	12.0477	5.7131	15.8752	12.0477	11.4209
261	DCAs10	POL		6	5	7	8	6.5	5	6	5	5	5.25	12.0477	8.65267	15.8752	20.1165	14.173	8.65267	12.0477	8.65267	8.65267	9.50143
262	DCAs11	POL		5	5	7	7	6	8	7	7	6.5	7.125	8.65267	8.65267	15.8752	15.8752	12.2639	20.1165	15.8752	15.8752	13.9086	16.4439
265	DCAs14	POL		6	5	7	6	6	6	5	6	6	5.75	12.0477	8.65267	15.8752	12.0477	12.1558	12.0477	8.65267	12.0477	12.0477	11.199
269	DCAs18	POL		5	6	7	7	6.25	6	5	7	5	5.75	8.65267	12.0477	15.8752	15.8752	13.1127	12.0477	8.65267	15.8752	8.65267	11.3071
1	Aberglen	UK	i	3	2	5	5	3.75						3.25901	1.33237	8.65267	8.65267	5.47418
2	Alf	GER		6	5	6	6	5.75						12.0477	8.65267	12.0477	12.0477	11.199
4	Apollon	GER		6	5	6	6	5.75						12.0477	8.65267	12.0477	12.0477	11.199
6	Arnold	GER		6	5	7	6	6						12.0477	8.65267	15.8752	12.0477	12.1558
7	Assiniboia_AC	CAN		8	6	7	6	6.75						20.1165	12.0477	15.8752	12.0477	15.0218
9	Buggy	GER		7	5	6	6	6						15.8752	8.65267	12.0477	12.0477	12.1558
12	Azur	AUT		7	6	7	6	6.5						15.8752	12.0477	15.8752	12.0477	13.9614
13	Baron	AUT		4	5	6	4	4.75						5.7131	8.65267	12.0477	5.7131	8.03164
14	Belinda	SWE		8	6	7	7	7						20.1165	12.0477	15.8752	15.8752	15.9786
15	Bia	SWE		6	5	6	4	5.25						12.0477	8.65267	12.0477	5.7131	9.6153
16	Bison	GER	Pm7	1	1	1	1	1						0	0	0	0	0
17	Black_Mesdag	NEL		5	4	5	6	5						8.65267	5.7131	8.65267	12.0477	8.76653
20	Caracas	GER		5	5	5	5	5						8.65267	8.65267	8.65267	8.65267	8.65267
21	Caravelle	FRA	i	5	5	3	3	4						8.65267	8.65267	3.25901	3.25901	5.95584
24	Clintland_60	USA		5	5	5	5	5						8.65267	8.65267	8.65267	8.65267	8.65267
25	Corrib	GER		5	5	6	6	5.5						8.65267	8.65267	12.0477	12.0477	10.3502
33	Erasmus	AUT			6	5	6	5.66667							12.0477	8.65267	12.0477	10.916
35	Erwin_(SE_324/09)	AUT		7	5	7	7	6.5						15.8752	8.65267	15.8752	15.8752	14.0696
37	Espresso	AUT		7	5	7	5	6						15.8752	8.65267	15.8752	8.65267	12.2639
42	SE_14-3003	AUT	Pmu	1	1	1	1	1						0	0	0	0	0
43	SE_14-3004	AUT		5	6	7	6	6						8.65267	12.0477	15.8752	12.0477	12.1558
44	SE_15-4001	AUT	Pmu	1	1	1	1	1						0	0	0	0	0
50	SE_401/12	AUT		6	6	7	7	6.5						12.0477	12.0477	15.8752	15.8752	13.9614
51	Erbgraf	AUT		4	5	7	5	5.25						5.7131	8.65267	15.8752	8.65267	9.7234
53	Excel	USA		6	6	6	6	6						12.0477	12.0477	12.0477	12.0477	12.0477
54	Feltwell	UK		5	4	6	6	5.25						8.65267	5.7131	12.0477	12.0477	9.6153
57	Flämingskurz	GER		5	4	4	5	4.5						8.65267	5.7131	5.7131	8.65267	7.18288
58	Flämingsprofi	GER		6	5	7	7	6.25						12.0477	8.65267	15.8752	15.8752	13.1127
60	Kurt	GER		5	5	6	5	5.25						8.65267	8.65267	12.0477	8.65267	9.50143
62	Florian	CZE		5	7	5	6	5.75						8.65267	15.8752	8.65267	12.0477	11.3071
63	Freddy	GER		7	6	7	6	6.5						15.8752	12.0477	15.8752	12.0477	13.9614
64	Freja	FIN		6	6	6	6	6						12.0477	12.0477	12.0477	12.0477	12.0477
67	GK_Pillango	HUN		5	5	5	4	4.75						8.65267	8.65267	8.65267	5.7131	7.91777
68	Glasnevin_Triumph	IRE		5	5	6	6	5.5						8.65267	8.65267	12.0477	12.0477	10.3502
71	Grin_Noir	FRA		4	5	6	7	5.5						5.7131	8.65267	12.0477	15.8752	10.5722
72	Hamel	FRA		5	5	5	5	5						8.65267	8.65267	8.65267	8.65267	8.65267
73	Hecht	GER		5	4	5	5	4.75						8.65267	5.7131	8.65267	8.65267	7.91777
74	HSH_AlAlfr90Ne_288-08	GER	Pmu	1	1	1	1	1						0	0	0	0	0
77	HSH_CavAve321_421-11	GER		4	4	5	5	4.5						5.7131	5.7131	8.65267	8.65267	7.18288
78	HSH_ChaFläfi	GER		6	4	5	6	5.25						12.0477	5.7131	8.65267	12.0477	9.6153
81	HSH_ErbFläti_384-12	GER		7	4	6	6	5.75						15.8752	5.7131	12.0477	12.0477	11.4209
82	HSH_ErbMon	GER		3	5	6	6	5						3.25901	8.65267	12.0477	12.0477	9.00178
83	HSH_ErbNekAzu_338-12	GER		7	5	7	7	6.5						15.8752	8.65267	15.8752	15.8752	14.0696
84	HSH_Flävi9010NekAzu_367-12	GER		5	5	6	5	5.25						8.65267	8.65267	12.0477	8.65267	9.50143
85	HSH_FlicoAzu_331-12	GER		6	6	7	7	6.5						12.0477	12.0477	15.8752	15.8752	13.9614
86	HSH_FliCoOsk_417-11	GER	Pmu	1	3	2	4	2.5						0	3.25901	1.33237	5.7131	2.57612
87	HSH_FliIL2815	GER		6	6	6	5	5.75						12.0477	12.0477	12.0477	8.65267	11.199
88	HSH_FliIL2901	GER		4	4	5	6	4.75						5.7131	5.7131	8.65267	12.0477	8.03164
89	HSH_FliIL3555	GER	i	1	2	5	5	3.25						0	1.33237	8.65267	8.65267	4.65943
90	HSH_FliIL86-5698	GER	i	5		3	3	3.66667						8.65267		3.25901	3.25901	5.0569
92	HSH_GuhesJum	GER		6	5	6	6	5.75						12.0477	8.65267	12.0477	12.0477	11.199
93	HSH_MoSkr_423-12	GER		6	4	6	7	5.75						12.0477	5.7131	12.0477	15.8752	11.4209
97	HSH_NelSkr_weiss_516	GER		7	5	6	5	5.75						15.8752	8.65267	12.0477	8.65267	11.3071
99	HSH_PanMon_319-12	GER		7	6	7	7	6.75						15.8752	12.0477	15.8752	15.8752	14.9183
100	HSH_SWBet×_Ivory	GER		5	6	5	6	5.5						8.65267	12.0477	8.65267	12.0477	10.3502
101	HSH_SkrIvo	GER		4	5	6	5	5						5.7131	8.65267	12.0477	8.65267	8.76653
103	HSH_TomSkrivo_16-748	GER		4	6	6	6	5.5						5.7131	12.0477	12.0477	12.0477	10.4641
104	HSH_SWBetRob	GER		6	6	7	7	6.5						12.0477	12.0477	15.8752	15.8752	13.9614
106	HSH_FläprSkr_15-276	GER		6	5	7	6	6						12.0477	8.65267	15.8752	12.0477	12.1558
108	IvoFläti	GER		6	5	6	6	5.75						12.0477	8.65267	12.0477	12.0477	11.199
110	Husky	GER	Pmu	4	2	5	3	3.5						5.7131	1.33237	8.65267	3.25901	4.73929
111	IL_86-4189	USA		6	6	7	5	6						12.0477	12.0477	15.8752	8.65267	12.1558
112	IL_86-5698	USA		4	5	6	6	5.25						5.7131	8.65267	12.0477	12.0477	9.6153
114	Jaak	EST	i	5	3	6	3	4.25						8.65267	3.25901	12.0477	3.25901	6.8046
117	Kalle	EST		5	4	5	6	5						8.65267	5.7131	8.65267	12.0477	8.76653
119	Kaplan	GER		5	5	7	5	5.5						8.65267	8.65267	15.8752	8.65267	10.4583
120	Kent	GER		6	4	5	5	5						12.0477	5.7131	8.65267	8.65267	8.76653
127	LPSH_02-239	GER		5	6	7	7	6.25						8.65267	12.0477	15.8752	15.8752	13.1127
131	Monarch	AUT		8	7	8	7	7.5						20.1165	15.8752	20.1165	15.8752	17.9959
132	Morgan_AC	CAN	Pmu	3	1	3	1	2						3.25901	0	3.25901	0	1.62951
135	Nelson	GER		7	5	7	7	6.5						15.8752	8.65267	15.8752	15.8752	14.0696
140	Orrin_CDC	CAN		7	5	3	4	4.75						15.8752	8.65267	3.25901	5.7131	8.37499
141	OT380	CAN		5	4	5	5	4.75						8.65267	5.7131	8.65267	8.65267	7.91777
143	Panther_IPK	GER		6	5	6	6	5.75						12.0477	8.65267	12.0477	12.0477	11.199
145	Poncho	FRA		3	5	6	6	5						3.25901	8.65267	12.0477	12.0477	9.00178
149	Rigodon_AC	CAN	Pmu	3	5	5	5	4.5						3.25901	8.65267	8.65267	8.65267	7.30425
150	Roope	FIN		4	5	4	5	4.5						5.7131	8.65267	5.7131	8.65267	7.18288
151	Rozmar	CZE		5	4	5	5	4.75						8.65267	5.7131	8.65267	8.65267	7.91777
152	Sang	SWE		5	5	6	6	5.5						8.65267	8.65267	12.0477	12.0477	10.3502
153	Seldon	AUT		6	5	6	6	5.75						12.0477	8.65267	12.0477	12.0477	11.199
157	Skrzat	POL		6	7	7	7	6.75						12.0477	15.8752	15.8752	15.8752	14.9183
159	Starter	USA		6	5	4	5	5						12.0477	8.65267	5.7131	8.65267	8.76653
161	SVKPOL96_128	SVK		5	5	6	5	5.25						8.65267	8.65267	12.0477	8.65267	9.50143
162	SW_Betania	SWE		6	6	6	5	5.75						12.0477	12.0477	12.0477	8.65267	11.199
163	SW_Kerstin	SWE		6		5	5	5.33333						12.0477		8.65267	8.65267	9.78435
164	Sylva	CAN		5	6	5	5	5.25						8.65267	12.0477	8.65267	8.65267	9.50143
165	Symphony	GER		6	5	6	6	5.75						12.0477	8.65267	12.0477	12.0477	11.199
166	Tikal	GER	Pmu	5	4	4	4	4.25						8.65267	5.7131	5.7131	5.7131	6.44799
167	Tim	GER		6	5	7	5	5.75						12.0477	8.65267	15.8752	8.65267	11.3071
169	Triple_Crown	CAN	Pmu	2	3	3	4	3						1.33237	3.25901	3.25901	5.7131	3.39087
171	Typhon	GER		5	5	6	5	5.25						8.65267	8.65267	12.0477	8.65267	9.50143
172	Veli	FIN		5	5	5	5	5						8.65267	8.65267	8.65267	8.65267	8.65267
175	Cacko	POL		6	5	5	6	5.5						12.0477	8.65267	8.65267	12.0477	10.3502
176	Caesar	GER		5	5	7	6	5.75						8.65267	8.65267	15.8752	12.0477	11.3071
177	Lennon	UK		5	4	6	4	4.75						8.65267	5.7131	12.0477	5.7131	8.03164
178	H11017.1_APR122/Galaxy	GER	Pm7	1	1	1	1	1						0	0	0	0	0
179	H11017.3.2_APR122/Galaxy	GER	Pmu	4	4	6	4	4.5						5.7131	5.7131	12.0477	5.7131	7.29675
180	H11017.4.2_APR122/Galaxy_lg	GER		4	5	6	6	5.25						5.7131	8.65267	12.0477	12.0477	9.6153
181	H11017.6_APR122/Galaxy	GER		5	6	6	7	6						8.65267	12.0477	12.0477	15.8752	12.1558
183	H11017.10_APR122/Galaxy	GER		5	5	7	5	5.5						8.65267	8.65267	15.8752	8.65267	10.4583
189	KWSContNe488JKI5044	GER	Pm488	1	1	1	1	1						0	0	0	0	0
191	KWSContNe488JKI5050	GER	Pm488	1	1	2	1	1.25						0	0	1.33237	0	0.333093
194	Barra	SWE		6	5	5	6	5.5						12.0477	8.65267	8.65267	12.0477	10.3502
196	Zuch	POL		7	7	7	6	6.75						15.8752	15.8752	15.8752	12.0477	14.9183
197	Doris	SWE		5	6	7	7	6.25						8.65267	12.0477	15.8752	15.8752	13.1127
198	Pal	USA	Pmu	2	3	2	2	2.25						1.33237	3.25901	1.33237	1.33237	1.81403
199	Pony	GER		6	5	5	5	5.25						12.0477	8.65267	8.65267	8.65267	9.50143
201	Husky	GER		5	3	5	5	4.5						8.65267	3.25901	8.65267	8.65267	7.30425
206	Skakun	RUS		4	5	7	6	5.5						5.7131	8.65267	15.8752	12.0477	10.5722
208	Bountiful	UK		7	6	6	6	6.25						15.8752	12.0477	12.0477	12.0477	13.0046
209	Capa	USA	Pmu	2	2	3	4	2.75						1.33237	1.33237	3.25901	5.7131	2.90921
211	Orlik	CZE		4	6	6	7	5.75						5.7131	12.0477	12.0477	15.8752	11.4209
212	Longchamp	FRA		4	4	5	5	4.5						5.7131	5.7131	8.65267	8.65267	7.18288
213	Aveia	u		5	5	6	7	5.75						8.65267	8.65267	12.0477	15.8752	11.3071
214	Santa_Fe	ARG		5	5	5	5	5						8.65267	8.65267	8.65267	8.65267	8.65267
215	Sy3502	GER			6	8	7	7							12.0477	20.1165	15.8752	16.0131
216	Sy3512	GER		7	7	7	7	7						15.8752	15.8752	15.8752	15.8752	15.8752
218	Sy10/5	GER		6	7	8	7	7						12.0477	15.8752	20.1165	15.8752	15.9786
220	Sy331	GER		5	5	7	8	6.25						8.65267	8.65267	15.8752	20.1165	13.3243
221	JKI_Pm5_7011	GER	Pm5	1	1	1	1	1						0	0	0	0	0
223	JKI_Pm7_7018	GER	Pm7	1	1	1	1	1						0	0	0	0	0
225	JKI_Pm7_7023	GER	Pm7	1	1	1	1	1						0	0	0	0	0
227	JKI_Pm_7037	GER	Pm7	1	1	1	1	1						0	0	0	0	0
228	JKI_Pm5_7045	GER	Pm5	1	1	1	1	1						0	0	0	0	0
231	JKI_Pm5_7050	GER	Pm5	1	1	1	1	1						0	0	0	0	0
232	JKI_Pm5_7060	GER	Pm5	1	1	1	1	1						0	0	0	0	0
233	Vojtech	SVK		5	5	5	5	5						8.65267	8.65267	8.65267	8.65267	8.65267
238	Vaclav	SVK		7	6	7	6	6.5						15.8752	12.0477	15.8752	12.0477	13.9614
239	Delfin	GER	Pm7	1	1	1	1	1						0	0	0	0	0
240	EARL	AUT		5	5	7	6	5.75						8.65267	8.65267	15.8752	12.0477	11.3071
243	ELISON	AUT	Pmu	1	1	1	1	1						0	0	0	0	0
247	ERWIN	AUT		6	5	7	6	6						12.0477	8.65267	15.8752	12.0477	12.1558
248	Enjoy	AUT	Pm7	1	1	1	1	1						0	0	0	0	0
249	SE16-3003	AUT		5	6	7	7	6.25						8.65267	12.0477	15.8752	15.8752	13.1127
250	SE16-3004	AUT		5	5	7	5	5.5						8.65267	8.65267	15.8752	8.65267	10.4583
253	DCAs2	POL		7	5	8	6	6.5						15.8752	8.65267	20.1165	12.0477	14.173
254	DCAs3	POL		5	6	7	5	5.75						8.65267	12.0477	15.8752	8.65267	11.3071
255	DCAs4	POL		6	6	8	7	6.75						12.0477	12.0477	20.1165	15.8752	15.0218
257	DCAs6	POL		4	5	6	7	5.5						5.7131	8.65267	12.0477	15.8752	10.5722
259	DCAs8	POL		5	5	7	7	6						8.65267	8.65267	15.8752	15.8752	12.2639
263	DCAs12	POL		5	6	6	7	6						8.65267	12.0477	12.0477	15.8752	12.1558
264	DCAs13	POL		5	5	7	7	6						8.65267	8.65267	15.8752	15.8752	12.2639
266	DCAs15	POL		7	6	7	7	6.75						15.8752	12.0477	15.8752	15.8752	14.9183
267	DCAs16	POL		6	6	7	7	6.5						12.0477	12.0477	15.8752	15.8752	13.9614
268	DCAs17	POL		4	5	7	7	5.75						5.7131	8.65267	15.8752	15.8752	11.529
270	DCAs19	POL		5	6	7	6	6						8.65267	12.0477	15.8752	12.0477	12.1558
154	Simon	GER							7	5	6	5	5.75						15.8752	8.65267	12.0477	8.65267	11.3071	253
271	CavFirHSH 17_374	GER	Pmu						4	4	5	4	4.25						5.7131	5.7131	8.65267	5.7131	6.44799
272	CavFirHSH 17_381	GER							5	5	6	6	5.5						8.65267	8.65267	12.0477	12.0477	10.3502
274	FlägoBeaHSH 17_404	GER							4	4	7	6	5.25						5.7131	5.7131	15.8752	12.0477	9.83727
275	FlicoOskIvoHSH 17_410	GER	Pmu						3	3	2.5	4.5	3.25						3.25901	3.25901	2.22643	7.12427	3.96718
276	FlicoOskIvoHSH 17_418	GER	Pmu						4	3	4	4	3.75						5.7131	3.25901	5.7131	5.7131	5.09957
277	FlicoOskIvoHSH 17_424	GER							4	4	5	6	4.75						5.7131	5.7131	8.65267	12.0477	8.03164
278	FloCoaHSH 17_427	GER							8	7	8	7	7.5						20.1165	15.8752	20.1165	15.8752	17.9959
279	FloCoaHSH 17_433	GER							6	8	7	7	7						12.0477	20.1165	15.8752	15.8752	15.9786
280	FloCoaHSH 17_444	GER							6	8	7	8	7.25						12.0477	20.1165	15.8752	20.1165	17.039
281	FloCoaHSH 17_449	GER							5	6	6	6	5.75						8.65267	12.0477	12.0477	12.0477	11.199
282	IvoFlätiAzuHSH 17_458	GER							5	5	6	6	5.5						8.65267	8.65267	12.0477	12.0477	10.3502
283	IvoFlätiAzuHSH 17_464	GER							4	5	6	5	5						5.7131	8.65267	12.0477	8.65267	8.76653
284	IvoFlätiEugHSH 17_470	GER							5	5	4		4.66667						8.65267	8.65267	5.7131		7.67281
285	IvoNekExcHSH 17_476	GER							5	5	6	7	5.75						8.65267	8.65267	12.0477	15.8752	11.3071
286	KanExHSH 17_485	GER							6	5	6	8	6.25						12.0477	8.65267	12.0477	20.1165	13.2162
287	KanExHSH 17_488	GER							5	5	7	7	6						8.65267	8.65267	15.8752	15.8752	12.2639
289	TomSkrivoHSH 16_753	GER							5	5	6	6	5.5						8.65267	8.65267	12.0477	12.0477	10.3502
290	TomSkrivoHSH 16_758	GER							3	6	5	6	5						3.25901	12.0477	8.65267	12.0477	9.00178
291	FläprBoxHSH 15_250	GER							6	8	8	7.5	7.375						12.0477	20.1165	20.1165	17.9451	17.5565
292	FläprSkrHSH 15_280	GER							5	6	6	7	6						8.65267	12.0477	12.0477	15.8752	12.1558
293	Spartan	GER							5	7	8	7	6.75						8.65267	15.8752	20.1165	15.8752	15.1299
294	Matty	GER							5	6	6	7	6						8.65267	12.0477	12.0477	15.8752	12.1558
295	Yukon	GER	Pm7						1	1	1	2	1.25						0	0	0	1.33237	0.333093
296	Harmony	GER	Pm7						1	1	1	1	1						0	0	0	0	0
297	Hugo	GER	Pmu						3	2	2	4	2.75						3.25901	1.33237	1.33237	5.7131	2.90921
298	Keely	GER	Pmu						4	5	4	4	4.25						5.7131	8.65267	5.7131	5.7131	6.44799
299	Canary	GER							5	4	6		5						8.65267	5.7131	12.0477		8.80449
300	Benny	GER	Pm7						1	1	1	1	1						0	0	0	0	0
301	Caddy	GER							4	5	7	8	6						5.7131	8.65267	15.8752	20.1165	12.5894
302	Perun	GER							5	6	7	7	6.25						8.65267	12.0477	15.8752	15.8752	13.1127
303	Löyly	GER							5	7	7	8	6.75						8.65267	15.8752	15.8752	20.1165	15.1299
304	Lion	GER							5	5	7	7	6						8.65267	8.65267	15.8752	15.8752	12.2639
305	Hardy	GER							4	4	6	7	5.25						5.7131	5.7131	12.0477	15.8752	9.83727
306	Ambon	GER	Pm7						1	1	1	1	1						0	0	0	0	0
307	NORD 16/120	GER							5	5	5	7	5.5						8.65267	8.65267	8.65267	15.8752	10.4583
308	NORD 16/125	GER							6	7	6	6	6.25						12.0477	15.8752	12.0477	12.0477	13.0046
309	NORD 16/129	GER							6	7	7	6	6.5						12.0477	15.8752	15.8752	12.0477	13.9614
310	Magellan	GER							6	6	7	6	6.25						12.0477	12.0477	15.8752	12.0477	13.0046
311	Panteon	GER							5	5	7	6	5.75						8.65267	8.65267	15.8752	12.0477	11.3071
312	15/314	GER							5	6	8	6	6.25						8.65267	12.0477	20.1165	12.0477	13.2162
313	15/322	GER							6	7	6	6	6.25						12.0477	15.8752	12.0477	12.0477	13.0046
314	15/1407	GER	Pm7						1	1	1	2	1.25						0	0	0	1.33237	0.333093
315	Sidney	GER							6	5	7	6	6						12.0477	8.65267	15.8752	12.0477	12.1558
316	16/322	GER							5	5	6	6	5.5						8.65267	8.65267	12.0477	12.0477	10.3502
317	17/127	GER							5	5	5	7	5.5						8.65267	8.65267	8.65267	15.8752	10.4583
318	17/128	GER	Pm7						1	1	1	1	1						0	0	0	0	0
319	17/131	GER							5	5	5	5	5						8.65267	8.65267	8.65267	8.65267	8.65267
320	17/320	GER							5	5	5	4	4.75						8.65267	8.65267	8.65267	5.7131	7.91777
321	18/107	GER	Pm7						1	1	1	1	1						0	0	0	0	0
322	18/120	GER	Pm7						1	1	1		1						0	0	0		0
323	18/121	GER	Pm7						1	1	2	2	1.5						0	0	1.33237	1.33237	0.666186
324	18/133	GER	Pm7						1	1	1	1	1						0	0	0	0	0
325	18/211	GER							5	5	4	5	4.75						8.65267	8.65267	5.7131	8.65267	7.91777
326	18/213	GER							7	5	6	5	5.75						15.8752	8.65267	12.0477	8.65267	11.3071
327	18/214	GER							5	4.5	6	5	5.125						8.65267	7.12427	12.0477	8.65267	9.11933
328	18/215	GER							5	4	7	5	5.25						8.65267	5.7131	15.8752	8.65267	9.7234
329	18/319	GER	Pm7						1	1	1	2	1.25						0	0	0	1.33237	0.333093
330	18/323	GER							5	6	7	6	6						8.65267	12.0477	15.8752	12.0477	12.1558
331	18/329	GER	Pm7						1	1	2		1.33333						0	0	1.33237		0.444124
332	18/330	GER	Pm7						1	1	1	1	1						0	0	0	0	0
333	H11035.2	GER							6	7	5	4	5.5						12.0477	15.8752	8.65267	5.7131	10.5722
334	H11055.2	GER							9	6	7	7	7.25						24.7564	12.0477	15.8752	15.8752	17.1386
335	H11042.1	GER							8	6	7	7	7						20.1165	12.0477	15.8752	15.8752	15.9786
336	H11063.4	GER							5	5	7	7	6						8.65267	8.65267	15.8752	15.8752	12.2639
337	H11065.3	GER							6	6	6	6	6						12.0477	12.0477	12.0477	12.0477	12.0477
338	H11066.3	GER							7	7	8	6	7						15.8752	15.8752	20.1165	12.0477	15.9786
339	H11067.6	GER							6	5	5	6	5.5						12.0477	8.65267	8.65267	12.0477	10.3502
340	H11067.8	GER							7	7	8	8	7.5						15.8752	15.8752	20.1165	20.1165	17.9959
341	H11068.5	GER							6	6	7	6	6.25						12.0477	12.0477	15.8752	12.0477	13.0046
342	H11070.5	GER							6	6	6	5	5.75						12.0477	12.0477	12.0477	8.65267	11.199
343	H11071.1	GER							6	5	6	6	5.75						12.0477	8.65267	12.0477	12.0477	11.199
344	H11035.6	GER							8	7	8	7	7.5						20.1165	15.8752	20.1165	15.8752	17.9959
345	H11043.9	GER							8	8	8	7	7.75						20.1165	20.1165	20.1165	15.8752	19.0562
347	H11023.2	GER							6	6	6	5	5.75						12.0477	12.0477	12.0477	8.65267	11.199
348	H11023.4.1	GER							6	5	8	6	6.25						12.0477	8.65267	20.1165	12.0477	13.2162
349	H11007.3.2	GER							7	6	6	6	6.25						15.8752	12.0477	12.0477	12.0477	13.0046
350	H10011.3	GER							7	6	7	6	6.5						15.8752	12.0477	15.8752	12.0477	13.9614
351	H10014.2	GER							6	5	6	7	6						12.0477	8.65267	12.0477	15.8752	12.1558
352	H09001.2.1	GER							7	5	7	7	6.5						15.8752	8.65267	15.8752	15.8752	14.0696
353	H09005.3.2	GER							6	5	7	6	6						12.0477	8.65267	15.8752	12.0477	12.1558
354	H07072.2.1	GER							4	4	7	6	5.25						5.7131	5.7131	15.8752	12.0477	9.83727
355	H12001.7	GER							6	6	5.5	5	5.625						12.0477	12.0477	10.2948	8.65267	10.7607
356	H12002.6	GER							6	8	6	6	6.5						12.0477	20.1165	12.0477	12.0477	14.0649
357	H12005.3	GER							7	5	7	6	6.25						15.8752	8.65267	15.8752	12.0477	13.1127
358	H12006.3	GER							7	6	7	6	6.5						15.8752	12.0477	15.8752	12.0477	13.9614
359	H12007.1	GER							6	5	6	5	5.5						12.0477	8.65267	12.0477	8.65267	10.3502
360	H12008.1	GER							6	5	6	6	5.75						12.0477	8.65267	12.0477	12.0477	11.199
361	H12009.5	GER	Pmu						5	4	4	4	4.25						8.65267	5.7131	5.7131	5.7131	6.44799
362	H12010.1	GER							5	5	7	6	5.75						8.65267	8.65267	15.8752	12.0477	11.3071
363	H12011.4	GER							5	6	7	6	6						8.65267	12.0477	15.8752	12.0477	12.1558
364	H12013.3	GER							6	6	8	6	6.5						12.0477	12.0477	20.1165	12.0477	14.0649
365	H12014.2	GER							6	5	6	4	5.25						12.0477	8.65267	12.0477	5.7131	9.6153
367	H12016.1	GER							5	6	6	6	5.75						8.65267	12.0477	12.0477	12.0477	11.199
368	H12017.4	GER							6	6	7	6	6.25						12.0477	12.0477	15.8752	12.0477	13.0046
369	H12019.1	GER							6	5	6	5	5.5						12.0477	8.65267	12.0477	8.65267	10.3502
370	H12020.9	GER							6	5	7	6	6						12.0477	8.65267	15.8752	12.0477	12.1558
371	H12021.3	GER							6	5	7	6	6						12.0477	8.65267	15.8752	12.0477	12.1558
372	H12022.4	GER							6	7	7	7	6.75						12.0477	15.8752	15.8752	15.8752	14.9183
373	H12023.2	GER							5	5	4	7	5.25						8.65267	8.65267	5.7131	15.8752	9.7234
374	H12024.2	GER							5	6	4	5	5						8.65267	12.0477	5.7131	8.65267	8.76653
375	H12025.5	GER							5	7	5	5	5.5						8.65267	15.8752	8.65267	8.65267	10.4583
376	H12026.3	GER							5	6	7	5	5.75						8.65267	12.0477	15.8752	8.65267	11.3071
377	H12027.8	GER							5	5	6	6	5.5						8.65267	8.65267	12.0477	12.0477	10.3502
378	H12030.2	GER							5	6	7	5	5.75						8.65267	12.0477	15.8752	8.65267	11.3071
379	H12032.1	GER							4	5	5	5	4.75						5.7131	8.65267	8.65267	8.65267	7.91777
380	H12034.1	GER							6	6	8	6	6.5						12.0477	12.0477	20.1165	12.0477	14.0649
381	H12036.4	GER							5	6	8	7	6.5						8.65267	12.0477	20.1165	15.8752	14.173
382	H11036.2	GER							7	5	6	6	6						15.8752	8.65267	12.0477	12.0477	12.1558
387	Condor	NEL							5	5	7	6	5.75						8.65267	8.65267	15.8752	12.0477	11.3071
401	Pony aus H0/17	GER							4	4.5	5	5	4.625						5.7131	7.12427	8.65267	8.65267	7.53568
423	Eckendorfer	GER							6	7	7	6	6.5						12.0477	15.8752	15.8752	12.0477	13.9614
432	Grin noir	FRA							5	5	5	4	4.75						8.65267	8.65267	8.65267	5.7131	7.91777
441	Avena	ESP	Pmu						4	4	5	5	4.5						5.7131	5.7131	8.65267	8.65267	7.18288
442	E 77 344	BGR							4	4	6	6	5						5.7131	5.7131	12.0477	12.0477	8.8804
454	LPSH 02_239	GER							5	7	8	6	6.5						8.65267	15.8752	20.1165	12.0477	14.173
461	LPSH 02_202	GER							5	6	7	7	6.25						8.65267	12.0477	15.8752	15.8752	13.1127
463	Laima	LTU							5	5	6.5	7	5.875						8.65267	8.65267	13.9086	15.8752	11.7723
466	Montagnana	ITA							5	4	7	5.5	5.375						8.65267	5.7131	15.8752	10.2948	10.1339
481	Unknown15	CH							5	4	5	6	5						8.65267	5.7131	8.65267	12.0477	8.76653
486	Starlette de moyencourt	FRA							5	6	7	6	6						8.65267	12.0477	15.8752	12.0477	12.1558
519	Pergamon	GER							6	6	6	6	6						12.0477	12.0477	12.0477	12.0477	12.0477
520	Borowiak	POL							5	5	6	6	5.5						8.65267	8.65267	12.0477	12.0477	10.3502
521	Bionda	ITA							6	5	7	5	5.75						12.0477	8.65267	15.8752	8.65267	11.3071
523	Stoper	POL							5	7	8	6	6.5						8.65267	15.8752	20.1165	12.0477	14.173
524	Zlatak	CZE							6	7	8	7	7						12.0477	15.8752	20.1165	15.8752	15.9786
525	Deresz	POL							4.5	5	7	7	5.875						7.12427	8.65267	15.8752	15.8752	11.8818
528	Istra	CRO	Pmu						4	4	5	2	3.75						5.7131	5.7131	8.65267	1.33237	5.35281
532	Gailette	FRA							5	4	6	5	5						8.65267	5.7131	12.0477	8.65267	8.76653
534	Chimene	FRA							5	5	5	6	5.25						8.65267	8.65267	8.65267	12.0477	9.50143
538	Furman	POL							4	5	6	6.5	5.375						5.7131	8.65267	12.0477	13.9086	10.0805
539	Chantilly	FRA							5	4	5	5.5	4.875						8.65267	5.7131	8.65267	10.2948	8.32831

## Sheet: data for S4
PGL	LOC	YEAR	REP	FN	MT	bcMT	Fam	origin	gen	Entry_WP2.FO	breeder
314	GL	2020	2	10319	1	0	15/1407	GER	Pm7	162	NORD
314	QLB	2020	2	11304	2	1.33237	15/1407	GER	Pm7	162	NORD
314	QLB	2020	1	11233	1	0	15/1407	GER	Pm7	162	NORD
314	GL	2020	1	10167	1	0	15/1407	GER	Pm7	162	NORD
312	GL	2020	2	10325	6	12.0477	15/314	GER		160	NORD
312	QLB	2020	2	11290	6	12.0477	15/314	GER		160	NORD
312	GL	2020	1	10165	5	8.65267	15/314	GER		160	NORD
312	QLB	2020	1	11189	8	20.1165	15/314	GER		160	NORD
313	QLB	2020	1	11112	6	12.0477	15/322	GER		161	NORD
313	GL	2020	1	10166	6	12.0477	15/322	GER		161	NORD
313	QLB	2020	2	11295	6	12.0477	15/322	GER		161	NORD
313	GL	2020	2	10288	7	15.8752	15/322	GER		161	NORD
316	GL	2020	2	10442	5	8.65267	16/322	GER		164	NORD
316	QLB	2020	2	11296	6	12.0477	16/322	GER		164	NORD
316	QLB	2020	1	11147	6	12.0477	16/322	GER		164	NORD
316	GL	2020	1	10169	5	8.65267	16/322	GER		164	NORD
317	QLB	2020	1	11218	5	8.65267	17/127	GER		165	NORD
317	QLB	2020	2	11293	7	15.8752	17/127	GER		165	NORD
317	GL	2020	2	10291	5	8.65267	17/127	GER		165	NORD
317	GL	2020	1	10170	5	8.65267	17/127	GER		165	NORD
318	GL	2020	1	10171	1	0	17/128	GER	Pm7	166	NORD
318	QLB	2020	1	11047	1	0	17/128	GER	Pm7	166	NORD
318	QLB	2020	2	11294	1	0	17/128	GER	Pm7	166	NORD
318	GL	2020	2	10490	1	0	17/128	GER	Pm7	166	NORD
319	QLB	2020	1	11051	5	8.65267	17/131	GER		167	NORD
319	GL	2020	2	10420	5	8.65267	17/131	GER		167	NORD
319	QLB	2020	2	11289	5	8.65267	17/131	GER		167	NORD
319	GL	2020	1	10172	5	8.65267	17/131	GER		167	NORD
320	QLB	2020	1	11255	5	8.65267	17/320	GER		168	NORD
320	GL	2020	1	10173	5	8.65267	17/320	GER		168	NORD
320	QLB	2020	2	11302	4	5.7131	17/320	GER		168	NORD
320	GL	2020	2	10501	5	8.65267	17/320	GER		168	NORD
321	GL	2020	2	10402	1	0	18/107	GER	Pm7	169	NORD
321	QLB	2020	1	11127	1	0	18/107	GER	Pm7	169	NORD
321	QLB	2020	2	11300	1	0	18/107	GER	Pm7	169	NORD
321	GL	2020	1	10174	1	0	18/107	GER	Pm7	169	NORD
322	GL	2020	1	10175	1	0	18/120	GER	Pm7	170	NORD
322	QLB	2020	1	11201	1	0	18/120	GER	Pm7	170	NORD
322	QLB	2020	2	11297	NA	NA	18/120	GER	Pm7	170	NORD
322	GL	2020	2	10476	1	0	18/120	GER	Pm7	170	NORD
323	GL	2020	1	10176	1	0	18/121	GER	Pm7	171	NORD
323	GL	2020	2	10398	1	0	18/121	GER	Pm7	171	NORD
323	QLB	2020	1	11010	2	1.33237	18/121	GER	Pm7	171	NORD
323	QLB	2020	2	11299	2	1.33237	18/121	GER	Pm7	171	NORD
324	GL	2020	1	10177	1	0	18/133	GER	Pm7	172	NORD
324	QLB	2020	1	11016	1	0	18/133	GER	Pm7	172	NORD
324	GL	2020	2	10351	1	0	18/133	GER	Pm7	172	NORD
324	QLB	2020	2	11352	1	0	18/133	GER	Pm7	172	NORD
325	QLB	2020	2	11349	5	8.65267	18/211	GER		173	NORD
325	QLB	2020	1	11172	4	5.7131	18/211	GER		173	NORD
325	GL	2020	2	10373	5	8.65267	18/211	GER		173	NORD
325	GL	2020	1	10178	5	8.65267	18/211	GER		173	NORD
326	GL	2020	2	10449	5	8.65267	18/213	GER		174	NORD
326	QLB	2020	2	11340	5	8.65267	18/213	GER		174	NORD
326	GL	2020	1	10179	7	15.8752	18/213	GER		174	NORD
326	QLB	2020	1	11087	6	12.0477	18/213	GER		174	NORD
327	QLB	2020	1	11027	6	12.0477	18/214	GER		175	NORD
327	GL	2020	1	10180	5	8.65267	18/214	GER		175	NORD
327	QLB	2020	2	11337	5	8.65267	18/214	GER		175	NORD
327	GL	2020	2	10362	4.5	7.12427	18/214	GER		175	NORD
328	QLB	2020	1	11066	7	15.8752	18/215	GER		176	NORD
328	QLB	2020	2	11347	5	8.65267	18/215	GER		176	NORD
328	GL	2020	2	10336	4	5.7131	18/215	GER		176	NORD
328	GL	2020	1	10181	5	8.65267	18/215	GER		176	NORD
329	GL	2020	2	10285	1	0	18/319	GER	Pm7	177	NORD
329	GL	2020	1	10182	1	0	18/319	GER	Pm7	177	NORD
329	QLB	2020	1	11188	1	0	18/319	GER	Pm7	177	NORD
329	QLB	2020	2	11346	2	1.33237	18/319	GER	Pm7	177	NORD
330	GL	2020	1	10183	5	8.65267	18/323	GER		178	NORD
330	QLB	2020	1	11106	7	15.8752	18/323	GER		178	NORD
330	GL	2020	2	10316	6	12.0477	18/323	GER		178	NORD
330	QLB	2020	2	11350	6	12.0477	18/323	GER		178	NORD
331	QLB	2020	2	11343	NA	NA	18/329	GER	Pm7	179	NORD
331	QLB	2020	1	11235	2	1.33237	18/329	GER	Pm7	179	NORD
331	GL	2020	1	10184	1	0	18/329	GER	Pm7	179	NORD
331	GL	2020	2	10265	1	0	18/329	GER	Pm7	179	NORD
332	QLB	2020	2	11339	1	0	18/330	GER	Pm7	180	NORD
332	GL	2020	2	10443	1	0	18/330	GER	Pm7	180	NORD
332	GL	2020	1	10185	1	0	18/330	GER	Pm7	180	NORD
332	QLB	2020	1	11139	1	0	18/330	GER	Pm7	180	NORD
1	QLB	2017	2	9395	5	8.65267	Aberglen	UK	i	NA	NA
1	QLB	2017	1	9074	5	8.65267	Aberglen	UK	i	NA	NA
1	GL	2017	2	8460	2	1.33237	Aberglen	UK	i	NA	NA
1	GL	2017	1	8057	3	3.25901	Aberglen	UK	i	NA	NA
2	QLB	2017	1	9215	6	12.0477	Alf	GER	NA	NA	NA
2	QLB	2017	2	9380	6	12.0477	Alf	GER	NA	NA	NA
2	GL	2017	2	8382	5	8.65267	Alf	GER	NA	NA	NA
2	GL	2017	1	8073	6	12.0477	Alf	GER	NA	NA	NA
3	GL	2020	2	10344	5	8.65267	Alonso	GER		1	ALTER
3	QLB	2017	2	9424	6	12.0477	Alonso	GER		1	ALTER
3	GL	2017	2	8396	6	12.0477	Alonso	GER		1	ALTER
3	QLB	2017	1	9049	7	15.8752	Alonso	GER		1	ALTER
3	QLB	2020	2	11312	5	8.65267	Alonso	GER		1	ALTER
3	GL	2017	1	8080	7	15.8752	Alonso	GER		1	ALTER
3	GL	2020	1	10001	5	8.65267	Alonso	GER		1	ALTER
3	QLB	2020	1	11038	7	15.8752	Alonso	GER		1	ALTER
306	QLB	2020	2	11273	1	0	Ambon	GER	Pm7	154	NORD
306	QLB	2020	1	11009	1	0	Ambon	GER	Pm7	154	NORD
306	GL	2020	1	10159	1	0	Ambon	GER	Pm7	154	NORD
306	GL	2020	2	10465	1	0	Ambon	GER	Pm7	154	NORD
4	GL	2017	1	8070	6	12.0477	Apollon	GER	NA	NA	NA
4	GL	2017	2	8408	5	8.65267	Apollon	GER	NA	NA	NA
4	QLB	2017	1	9216	6	12.0477	Apollon	GER	NA	NA	NA
4	QLB	2017	2	9480	6	12.0477	Apollon	GER	NA	NA	NA
5	GL	2020	1	10002	5	8.65267	Aragon	GER		2	NORD
5	QLB	2020	1	11064	6	12.0477	Aragon	GER		2	NORD
5	QLB	2017	1	9237	7	15.8752	Aragon	GER		2	NORD
5	QLB	2020	2	11306	7	15.8752	Aragon	GER		2	NORD
5	QLB	2017	2	9399	6	12.0477	Aragon	GER		2	NORD
5	GL	2017	1	8258	2	1.33237	Aragon	GER		2	NORD
5	GL	2020	2	10381	5	8.65267	Aragon	GER		2	NORD
5	GL	2017	2	8463	5	8.65267	Aragon	GER		2	NORD
6	QLB	2017	1	9206	7	15.8752	Arnold	GER	NA	NA	NA
6	GL	2017	2	8419	5	8.65267	Arnold	GER	NA	NA	NA
6	GL	2017	1	8136	6	12.0477	Arnold	GER	NA	NA	NA
6	QLB	2017	2	9479	6	12.0477	Arnold	GER	NA	NA	NA
7	QLB	2017	1	9164	7	15.8752	Assiniboia_AC	CAN	NA	NA	NA
7	QLB	2017	2	9383	6	12.0477	Assiniboia_AC	CAN	NA	NA	NA
7	GL	2017	1	8171	8	20.1165	Assiniboia_AC	CAN	NA	NA	NA
7	GL	2017	2	8378	6	12.0477	Assiniboia_AC	CAN	NA	NA	NA
8	GL	2020	2	10460	7	15.8752	Atego	CZE		3	SEL
8	GL	2017	1	8261	7	15.8752	Atego	CZE		3	SEL
8	GL	2017	2	8517	5	8.65267	Atego	CZE		3	SEL
8	QLB	2020	1	11243	5	8.65267	Atego	CZE		3	SEL
8	QLB	2020	2	11315	6	12.0477	Atego	CZE		3	SEL
8	GL	2020	1	10003	6	12.0477	Atego	CZE		3	SEL
8	QLB	2017	1	9233	7	15.8752	Atego	CZE		3	SEL
8	QLB	2017	2	9508	6	12.0477	Atego	CZE		3	SEL
195	GL	2020	1	10092	4	5.7131	AUTEUIL	FRA	APRu	87	RAGT
195	QLB	2017	1	9108	3	3.25901	AUTEUIL	FRA	APRu	87	RAGT
195	QLB	2017	2	9532	4	5.7131	AUTEUIL	FRA	APRu	87	RAGT
195	GL	2020	2	10427	4	5.7131	AUTEUIL	FRA	APRu	87	RAGT
195	GL	2017	1	8247	3	3.25901	AUTEUIL	FRA	APRu	87	RAGT
195	GL	2017	2	8439	5	8.65267	AUTEUIL	FRA	APRu	87	RAGT
195	QLB	2020	1	11171	4	5.7131	AUTEUIL	FRA	APRu	87	RAGT
195	QLB	2020	2	11387	3	3.25901	AUTEUIL	FRA	APRu	87	RAGT
213	GL	2017	2	8406	5	8.65267	Aveia	u	NA	NA	NA
213	QLB	2017	1	9078	6	12.0477	Aveia	u	NA	NA	NA
213	GL	2017	1	8236	5	8.65267	Aveia	u	NA	NA	NA
213	QLB	2017	2	9475	7	15.8752	Aveia	u	NA	NA	NA
441	QLB	2020	2	11411	5	8.65267	Avena	ESP	APRu	233	u
441	QLB	2020	1	11211	5	8.65267	Avena	ESP	APRu	233	u
441	GL	2020	1	10238	4	5.7131	Avena	ESP	APRu	233	u
441	GL	2020	2	10408	4	5.7131	Avena	ESP	APRu	233	u
10	GL	2020	1	10004	8	20.1165	Aveny	SWE		4	LM
10	GL	2020	2	10359	6	12.0477	Aveny	SWE		4	LM
10	QLB	2017	1	9147	8	20.1165	Aveny	SWE		4	LM
10	GL	2017	2	8482	6	12.0477	Aveny	SWE		4	LM
10	QLB	2017	2	9465	6	12.0477	Aveny	SWE		4	LM
10	GL	2017	1	8130	7	15.8752	Aveny	SWE		4	LM
10	QLB	2020	2	11319	7	15.8752	Aveny	SWE		4	LM
10	QLB	2020	1	11120	8	20.1165	Aveny	SWE		4	LM
11	QLB	2020	2	11320	5	8.65267	Avesta	FRA	i	5	RAGT
11	QLB	2017	1	9113	6	12.0477	Avesta	FRA	i	5	RAGT
11	GL	2020	1	10005	5	8.65267	Avesta	FRA	i	5	RAGT
11	QLB	2017	2	9462	6	12.0477	Avesta	FRA	i	5	RAGT
11	GL	2020	2	10328	6	12.0477	Avesta	FRA	i	5	RAGT
11	QLB	2020	1	11198	5	8.65267	Avesta	FRA	i	5	RAGT
11	GL	2017	1	8252	5	8.65267	Avesta	FRA	i	5	RAGT
11	GL	2017	2	8491	5	8.65267	Avesta	FRA	i	5	RAGT
107	GL	2017	2	8477	5	8.65267	AzuNek	GER		46	HSH
107	GL	2020	1	10048	5	8.65267	AzuNek	GER		46	HSH
107	GL	2020	2	10385	5	8.65267	AzuNek	GER		46	HSH
107	GL	2017	1	8192	5	8.65267	AzuNek	GER		46	HSH
107	QLB	2017	2	9350	6	12.0477	AzuNek	GER		46	HSH
107	QLB	2020	2	11259	8	20.1165	AzuNek	GER		46	HSH
107	QLB	2020	1	11131	6	12.0477	AzuNek	GER		46	HSH
107	QLB	2017	1	9102	6	12.0477	AzuNek	GER		46	HSH
12	QLB	2017	1	9187	7	15.8752	Azur	AUT	NA	NA	NA
12	GL	2017	1	8214	7	15.8752	Azur	AUT	NA	NA	NA
12	QLB	2017	2	9316	6	12.0477	Azur	AUT	NA	NA	NA
12	GL	2017	2	8499	6	12.0477	Azur	AUT	NA	NA	NA
13	QLB	2017	2	9450	4	5.7131	Baron	AUT	i	NA	NA
13	GL	2017	1	8029	4	5.7131	Baron	AUT	i	NA	NA
13	QLB	2017	1	9248	6	12.0477	Baron	AUT	i	NA	NA
13	GL	2017	2	8319	5	8.65267	Baron	AUT	i	NA	NA
194	QLB	2017	2	9300	6	12.0477	Barra	SWE	NA	NA	NA
194	GL	2017	1	8074	6	12.0477	Barra	SWE	NA	NA	NA
194	GL	2017	2	8526	5	8.65267	Barra	SWE	NA	NA	NA
194	QLB	2017	1	9223	5	8.65267	Barra	SWE	NA	NA	NA
14	GL	2017	1	8155	8	20.1165	Belinda	SWE	NA	NA	NA
14	QLB	2017	2	9536	7	15.8752	Belinda	SWE	NA	NA	NA
14	GL	2017	2	8445	6	12.0477	Belinda	SWE	NA	NA	NA
14	QLB	2017	1	9008	7	15.8752	Belinda	SWE	NA	NA	NA
300	QLB	2020	2	11282	1	0	Benny	GER	Pm7	148	NORD
300	QLB	2020	1	11221	1	0	Benny	GER	Pm7	148	NORD
300	GL	2020	1	10153	1	0	Benny	GER	Pm7	148	NORD
300	GL	2020	2	10437	1	0	Benny	GER	Pm7	148	NORD
15	QLB	2017	1	9036	6	12.0477	Bia	SWE	NA	NA	NA
15	QLB	2017	2	9433	4	5.7131	Bia	SWE	NA	NA	NA
15	GL	2017	1	8095	6	12.0477	Bia	SWE	NA	NA	NA
15	GL	2017	2	8395	5	8.65267	Bia	SWE	NA	NA	NA
521	QLB	2020	1	11024	7	15.8752	Bionda	ITA		243	CRA
521	GL	2020	1	10248	6	12.0477	Bionda	ITA		243	CRA
521	GL	2020	2	10257	5	8.65267	Bionda	ITA		243	CRA
521	QLB	2020	2	11428	5	8.65267	Bionda	ITA		243	CRA
16	QLB	2017	1	9267	1	0	Bison	GER	Pm7	NA	NA
16	QLB	2017	2	9440	1	0	Bison	GER	Pm7	NA	NA
16	GL	2017	1	8206	1	0	Bison	GER	Pm7	NA	NA
16	GL	2017	2	8330	1	0	Bison	GER	Pm7	NA	NA
204	GL	2020	2	10392	4	5.7131	Black	FRA	i	91	MOM
204	GL	2017	1	8239	5	8.65267	Black	FRA	i	91	MOM
204	QLB	2020	1	11192	5	8.65267	Black	FRA	i	91	MOM
204	QLB	2017	2	9400	4	5.7131	Black	FRA	i	91	MOM
204	GL	2017	2	8457	5	8.65267	Black	FRA	i	91	MOM
204	QLB	2017	1	9083	4	5.7131	Black	FRA	i	91	MOM
204	GL	2020	1	10096	5	8.65267	Black	FRA	i	91	MOM
204	QLB	2020	2	11396	5	8.65267	Black	FRA	i	91	MOM
17	GL	2017	2	8475	4	5.7131	Black_Mesdag	NEL		NA	NA
17	QLB	2017	2	9360	6	12.0477	Black_Mesdag	NEL		NA	NA
17	GL	2017	1	8071	5	8.65267	Black_Mesdag	NEL		NA	NA
17	QLB	2017	1	9218	5	8.65267	Black_Mesdag	NEL		NA	NA
520	QLB	2020	1	11091	6	12.0477	Borowiak	POL		242	DA
520	GL	2020	1	10247	5	8.65267	Borowiak	POL		242	DA
520	GL	2020	2	10318	5	8.65267	Borowiak	POL		242	DA
520	QLB	2020	2	11420	6	12.0477	Borowiak	POL		242	DA
208	GL	2017	2	8329	6	12.0477	Bountiful	UK	NA	NA	NA
208	QLB	2017	1	9119	6	12.0477	Bountiful	UK	NA	NA	NA
208	GL	2017	1	8254	7	15.8752	Bountiful	UK	NA	NA	NA
208	QLB	2017	2	9439	6	12.0477	Bountiful	UK	NA	NA	NA
18	GL	2020	1	10006	8	20.1165	Boxer	GER		6	STR_ENG
18	QLB	2017	2	9322	7	15.8752	Boxer	GER		6	STR_ENG
18	GL	2017	1	8198	7	15.8752	Boxer	GER		6	STR_ENG
18	QLB	2017	1	9257	8	20.1165	Boxer	GER		6	STR_ENG
18	QLB	2020	2	11318	7	15.8752	Boxer	GER		6	STR_ENG
18	QLB	2020	1	11014	7	15.8752	Boxer	GER		6	STR_ENG
18	GL	2020	2	10287	7	15.8752	Boxer	GER		6	STR_ENG
18	GL	2017	2	8502	7	15.8752	Boxer	GER		6	STR_ENG
9	QLB	2017	1	9211	6	12.0477	Buggy	GER	NA	NA	NA
9	GL	2017	2	8280	5	8.65267	Buggy	GER	NA	NA	NA
9	GL	2017	1	8068	7	15.8752	Buggy	GER	NA	NA	NA
9	QLB	2017	2	9337	6	12.0477	Buggy	GER	NA	NA	NA
175	QLB	2017	2	9355	6	12.0477	Cacko	POL	NA	NA	NA
175	GL	2017	2	8480	5	8.65267	Cacko	POL	NA	NA	NA
175	QLB	2017	1	9054	5	8.65267	Cacko	POL	NA	NA	NA
175	GL	2017	1	8081	6	12.0477	Cacko	POL	NA	NA	NA
301	QLB	2020	1	11046	7	15.8752	Caddy	GER		149	NORD
301	GL	2020	2	10293	5	8.65267	Caddy	GER		149	NORD
301	QLB	2020	2	11285	8	20.1165	Caddy	GER		149	NORD
301	GL	2020	1	10154	4	5.7131	Caddy	GER		149	NORD
176	QLB	2017	2	9495	6	12.0477	Caesar	GER	NA	NA	NA
176	QLB	2017	1	9243	7	15.8752	Caesar	GER	NA	NA	NA
176	GL	2017	1	8030	5	8.65267	Caesar	GER	NA	NA	NA
176	GL	2017	2	8290	5	8.65267	Caesar	GER	NA	NA	NA
299	QLB	2020	1	11151	6	12.0477	Canary	GER		147	NORD
299	QLB	2020	2	11281	NA	NA	Canary	GER		147	NORD
299	GL	2020	2	10261	4	5.7131	Canary	GER		147	NORD
299	GL	2020	1	10152	5	8.65267	Canary	GER		147	NORD
19	QLB	2020	2	11316	2	1.33237	Canyon	GER	Pm7	7	NORD
19	GL	2017	1	8144	1	0	Canyon	GER	Pm7	7	NORD
19	QLB	2017	1	9208	1	0	Canyon	GER	Pm7	7	NORD
19	GL	2017	2	8383	1	0	Canyon	GER	Pm7	7	NORD
19	GL	2020	2	10310	1	0	Canyon	GER	Pm7	7	NORD
19	QLB	2017	2	9377	1	0	Canyon	GER	Pm7	7	NORD
19	QLB	2020	1	11168	1	0	Canyon	GER	Pm7	7	NORD
19	GL	2020	1	10007	1	0	Canyon	GER	Pm7	7	NORD
209	QLB	2017	2	9527	4	5.7131	Capa	USA	APRu	NA	NA
209	GL	2017	2	8448	2	1.33237	Capa	USA	APRu	NA	NA
209	QLB	2017	1	9042	3	3.25901	Capa	USA	APRu	NA	NA
209	GL	2017	1	8102	2	1.33237	Capa	USA	APRu	NA	NA
20	GL	2017	1	8122	5	8.65267	Caracas	GER	NA	NA	NA
20	GL	2017	2	8369	5	8.65267	Caracas	GER	NA	NA	NA
20	QLB	2017	1	9142	5	8.65267	Caracas	GER	NA	NA	NA
20	QLB	2017	2	9414	5	8.65267	Caracas	GER	NA	NA	NA
21	QLB	2017	1	9214	3	3.25901	Caravelle	FRA	i	NA	NA
21	QLB	2017	2	9538	3	3.25901	Caravelle	FRA	i	NA	NA
21	GL	2017	1	8067	5	8.65267	Caravelle	FRA	i	NA	NA
21	GL	2017	2	8441	5	8.65267	Caravelle	FRA	i	NA	NA
22	GL	2020	2	10267	5	8.65267	Cavallo	ESP		8	TRIE
22	QLB	2017	2	9471	6	12.0477	Cavallo	ESP		8	TRIE
22	QLB	2017	1	9112	7	15.8752	Cavallo	ESP		8	TRIE
22	GL	2017	1	8241	5	8.65267	Cavallo	ESP		8	TRIE
22	QLB	2020	2	11307	6	12.0477	Cavallo	ESP		8	TRIE
22	QLB	2020	1	11085	6	12.0477	Cavallo	ESP		8	TRIE
22	GL	2017	2	8411	6	12.0477	Cavallo	ESP		8	TRIE
22	GL	2020	1	10008	7	15.8752	Cavallo	ESP		8	TRIE
271	QLB	2020	1	11169	5	8.65267	CavFirHSH 17_374	GER	Pmu	121	HSH
271	GL	2020	1	10126	4	5.7131	CavFirHSH 17_374	GER	Pmu	121	HSH
271	QLB	2020	2	11486	4	5.7131	CavFirHSH 17_374	GER	Pmu	121	HSH
271	GL	2020	2	10409	4	5.7131	CavFirHSH 17_374	GER	Pmu	121	HSH
272	GL	2020	1	10127	5	8.65267	CavFirHSH 17_381	GER		122	HSH
272	QLB	2020	2	11495	6	12.0477	CavFirHSH 17_381	GER		122	HSH
272	QLB	2020	1	11092	6	12.0477	CavFirHSH 17_381	GER		122	HSH
272	GL	2020	2	10469	5	8.65267	CavFirHSH 17_381	GER		122	HSH
539	GL	2020	2	10393	4	5.7131	Chantilly	FRA		NA	NA
539	QLB	2020	2	11417	5.5	10.2948	Chantilly	FRA		NA	NA
539	QLB	2020	1	11039	5	8.65267	Chantilly	FRA		NA	NA
539	GL	2020	1	10256	5	8.65267	Chantilly	FRA		NA	NA
534	QLB	2020	2	11424	6	12.0477	Chimene	FRA		249	RAGT
534	GL	2020	1	10254	5	8.65267	Chimene	FRA		249	RAGT
534	GL	2020	2	10416	5	8.65267	Chimene	FRA		249	RAGT
534	QLB	2020	1	11146	5	8.65267	Chimene	FRA		249	RAGT
23	QLB	2017	2	9428	6	12.0477	Cilla	SWE		NA	NA
23	QLB	2017	1	9151	6	12.0477	Cilla	SWE		NA	NA
23	GL	2020	1	10009	4	5.7131	Cilla	SWE		NA	NA
23	GL	2017	1	8173	8	20.1165	Cilla	SWE		NA	NA
23	GL	2020	2	10445	4	5.7131	Cilla	SWE		NA	NA
23	QLB	2020	2	11305	6	12.0477	Cilla	SWE		NA	NA
23	QLB	2020	1	11032	6	12.0477	Cilla	SWE		NA	NA
23	GL	2017	2	8392	5	8.65267	Cilla	SWE		NA	NA
24	GL	2017	1	8146	5	8.65267	Clintland_60	USA	NA	NA	NA
24	QLB	2017	2	9372	5	8.65267	Clintland_60	USA	NA	NA	NA
24	GL	2017	2	8430	5	8.65267	Clintland_60	USA	NA	NA	NA
24	QLB	2017	1	9205	5	8.65267	Clintland_60	USA	NA	NA	NA
387	QLB	2020	2	11416	6	12.0477	Condor	NEL		229	ZELD
387	QLB	2020	1	11105	7	15.8752	Condor	NEL		229	ZELD
387	GL	2020	2	10290	5	8.65267	Condor	NEL		229	ZELD
387	GL	2020	1	10234	5	8.65267	Condor	NEL		229	ZELD
25	GL	2017	1	8129	5	8.65267	Corrib	GER	NA	NA	NA
25	QLB	2017	1	9150	6	12.0477	Corrib	GER	NA	NA	NA
25	QLB	2017	2	9368	6	12.0477	Corrib	GER	NA	NA	NA
25	GL	2017	2	8428	5	8.65267	Corrib	GER	NA	NA	NA
26	GL	2020	2	10303	6	12.0477	Curly	GER		9	NORD
26	GL	2020	1	10010	5	8.65267	Curly	GER		9	NORD
26	QLB	2020	1	11074	5	8.65267	Curly	GER		9	NORD
26	QLB	2017	2	9384	5	8.65267	Curly	GER		9	NORD
26	QLB	2020	2	11308	4	5.7131	Curly	GER		9	NORD
26	QLB	2017	1	9026	5	8.65267	Curly	GER		9	NORD
26	GL	2017	2	8390	5	8.65267	Curly	GER		9	NORD
26	GL	2017	1	8045	5	8.65267	Curly	GER		9	NORD
252	QLB	2020	1	11149	6	12.0477	DCAs1	POL		113	DA
252	GL	2017	2	8425	5	8.65267	DCAs1	POL		113	DA
252	GL	2020	1	10118	6	12.0477	DCAs1	POL		113	DA
252	QLB	2017	2	9375	6	12.0477	DCAs1	POL		113	DA
252	GL	2020	2	10281	6	12.0477	DCAs1	POL		113	DA
252	QLB	2020	2	11481	5	8.65267	DCAs1	POL		113	DA
252	GL	2017	1	8051	6	12.0477	DCAs1	POL		113	DA
252	QLB	2017	1	9069	7	15.8752	DCAs1	POL		113	DA
261	QLB	2017	1	9089	7	15.8752	DCAs10	POL		117	DA
261	QLB	2020	1	11245	5	8.65267	DCAs10	POL		117	DA
261	GL	2017	1	8231	6	12.0477	DCAs10	POL		117	DA
261	GL	2020	1	10122	5	8.65267	DCAs10	POL		117	DA
261	GL	2017	2	8353	5	8.65267	DCAs10	POL		117	DA
261	QLB	2020	2	11482	5	8.65267	DCAs10	POL		117	DA
261	QLB	2017	2	9276	8	20.1165	DCAs10	POL		117	DA
261	GL	2020	2	10299	6	12.0477	DCAs10	POL		117	DA
262	QLB	2017	1	9120	7	15.8752	DCAs11	POL		118	DA
262	GL	2017	1	8244	5	8.65267	DCAs11	POL		118	DA
262	QLB	2020	2	11494	6.5	13.9086	DCAs11	POL		118	DA
262	GL	2020	1	10123	8	20.1165	DCAs11	POL		118	DA
262	GL	2020	2	10495	7	15.8752	DCAs11	POL		118	DA
262	GL	2017	2	8433	5	8.65267	DCAs11	POL		118	DA
262	QLB	2020	1	11128	7	15.8752	DCAs11	POL		118	DA
262	QLB	2017	2	9366	7	15.8752	DCAs11	POL		118	DA
263	QLB	2017	2	9278	7	15.8752	DCAs12	POL	NA	NA	NA
263	GL	2017	1	8058	5	8.65267	DCAs12	POL	NA	NA	NA
263	QLB	2017	1	9075	6	12.0477	DCAs12	POL	NA	NA	NA
263	GL	2017	2	8356	6	12.0477	DCAs12	POL	NA	NA	NA
264	QLB	2017	2	9367	7	15.8752	DCAs13	POL	NA	NA	NA
264	QLB	2017	1	9029	7	15.8752	DCAs13	POL	NA	NA	NA
264	GL	2017	1	8042	5	8.65267	DCAs13	POL	NA	NA	NA
264	GL	2017	2	8422	5	8.65267	DCAs13	POL	NA	NA	NA
265	GL	2020	1	10124	6	12.0477	DCAs14	POL		119	DA
265	QLB	2017	1	9130	7	15.8752	DCAs14	POL		119	DA
265	GL	2017	2	8293	5	8.65267	DCAs14	POL		119	DA
265	QLB	2020	1	11197	6	12.0477	DCAs14	POL		119	DA
265	QLB	2017	2	9494	6	12.0477	DCAs14	POL		119	DA
265	QLB	2020	2	11483	6	12.0477	DCAs14	POL		119	DA
265	GL	2017	1	8004	6	12.0477	DCAs14	POL		119	DA
265	GL	2020	2	10432	5	8.65267	DCAs14	POL		119	DA
266	QLB	2017	1	9072	7	15.8752	DCAs15	POL	NA	NA	NA
266	QLB	2017	2	9305	7	15.8752	DCAs15	POL	NA	NA	NA
266	GL	2017	2	8310	6	12.0477	DCAs15	POL	NA	NA	NA
266	GL	2017	1	8049	7	15.8752	DCAs15	POL	NA	NA	NA
267	GL	2017	1	8188	6	12.0477	DCAs16	POL	NA	NA	NA
267	GL	2017	2	8305	6	12.0477	DCAs16	POL	NA	NA	NA
267	QLB	2017	2	9307	7	15.8752	DCAs16	POL	NA	NA	NA
267	QLB	2017	1	9094	7	15.8752	DCAs16	POL	NA	NA	NA
268	QLB	2017	2	9445	7	15.8752	DCAs17	POL		NA	NA
268	QLB	2017	1	9065	7	15.8752	DCAs17	POL		NA	NA
268	GL	2017	1	8059	4	5.7131	DCAs17	POL		NA	NA
268	GL	2017	2	8318	5	8.65267	DCAs17	POL		NA	NA
269	QLB	2017	2	9408	7	15.8752	DCAs18	POL		120	DA
269	GL	2017	1	8012	5	8.65267	DCAs18	POL		120	DA
269	GL	2020	2	10511	5	8.65267	DCAs18	POL		120	DA
269	QLB	2020	2	11487	5	8.65267	DCAs18	POL		120	DA
269	QLB	2020	1	11005	7	15.8752	DCAs18	POL		120	DA
269	QLB	2017	1	9123	7	15.8752	DCAs18	POL		120	DA
269	GL	2017	2	8375	6	12.0477	DCAs18	POL		120	DA
269	GL	2020	1	10125	6	12.0477	DCAs18	POL		120	DA
270	GL	2017	1	8208	5	8.65267	DCAs19	POL	NA	NA	NA
270	GL	2017	2	8304	6	12.0477	DCAs19	POL	NA	NA	NA
270	QLB	2017	2	9304	6	12.0477	DCAs19	POL	NA	NA	NA
270	QLB	2017	1	9265	7	15.8752	DCAs19	POL	NA	NA	NA
253	GL	2017	1	8249	7	15.8752	DCAs2	POL	NA	NA	NA
253	GL	2017	2	8398	5	8.65267	DCAs2	POL	NA	NA	NA
253	QLB	2017	1	9117	8	20.1165	DCAs2	POL	NA	NA	NA
253	QLB	2017	2	9432	6	12.0477	DCAs2	POL	NA	NA	NA
254	QLB	2017	1	9050	7	15.8752	DCAs3	POL	NA	NA	NA
254	GL	2017	1	8082	5	8.65267	DCAs3	POL	NA	NA	NA
254	GL	2017	2	8362	6	12.0477	DCAs3	POL	NA	NA	NA
254	QLB	2017	2	9412	5	8.65267	DCAs3	POL	NA	NA	NA
255	GL	2017	2	8348	6	12.0477	DCAs4	POL	NA	NA	NA
255	QLB	2017	2	9271	7	15.8752	DCAs4	POL	NA	NA	NA
255	QLB	2017	1	9180	8	20.1165	DCAs4	POL	NA	NA	NA
255	GL	2017	1	8108	6	12.0477	DCAs4	POL	NA	NA	NA
256	QLB	2017	1	9170	5	8.65267	DCAs5	POL		114	DA
256	GL	2017	2	8514	5	8.65267	DCAs5	POL		114	DA
256	QLB	2020	2	11489	6	12.0477	DCAs5	POL		114	DA
256	QLB	2017	2	9501	5	8.65267	DCAs5	POL		114	DA
256	GL	2020	2	10320	4	5.7131	DCAs5	POL		114	DA
256	GL	2017	1	8109	5	8.65267	DCAs5	POL		114	DA
256	QLB	2020	1	11213	6	12.0477	DCAs5	POL		114	DA
256	GL	2020	1	10119	4	5.7131	DCAs5	POL		114	DA
257	GL	2017	2	8333	5	8.65267	DCAs6	POL		NA	NA
257	QLB	2017	1	9160	6	12.0477	DCAs6	POL		NA	NA
257	GL	2017	1	8179	4	5.7131	DCAs6	POL		NA	NA
257	QLB	2017	2	9512	7	15.8752	DCAs6	POL		NA	NA
258	GL	2017	2	8346	5	8.65267	DCAs7	POL		115	DA
258	QLB	2017	2	9277	7	15.8752	DCAs7	POL		115	DA
258	QLB	2020	1	11044	8	20.1165	DCAs7	POL		115	DA
258	GL	2020	2	10270	5	8.65267	DCAs7	POL		115	DA
258	GL	2020	1	10120	6	12.0477	DCAs7	POL		115	DA
258	GL	2017	1	8207	6	12.0477	DCAs7	POL		115	DA
258	QLB	2020	2	11496	7	15.8752	DCAs7	POL		115	DA
258	QLB	2017	1	9269	7	15.8752	DCAs7	POL		115	DA
259	GL	2017	2	8417	5	8.65267	DCAs8	POL	NA	NA	NA
259	GL	2017	1	8195	5	8.65267	DCAs8	POL	NA	NA	NA
259	QLB	2017	1	9099	7	15.8752	DCAs8	POL	NA	NA	NA
259	QLB	2017	2	9473	7	15.8752	DCAs8	POL	NA	NA	NA
260	QLB	2020	2	11493	6	12.0477	DCAs9	POL		116	DA
260	GL	2020	2	10441	4	5.7131	DCAs9	POL		116	DA
260	GL	2020	1	10121	6	12.0477	DCAs9	POL		116	DA
260	GL	2017	1	8174	5	8.65267	DCAs9	POL		116	DA
260	GL	2017	2	8294	5	8.65267	DCAs9	POL		116	DA
260	QLB	2017	1	9159	6	12.0477	DCAs9	POL		116	DA
260	QLB	2020	1	11059	7	15.8752	DCAs9	POL		116	DA
260	QLB	2017	2	9493	5	8.65267	DCAs9	POL		116	DA
239	QLB	2017	1	9115	1	0	Delfin	GER	Pm7	106	NORD
239	QLB	2017	2	9284	1	0	Delfin	GER	Pm7	106	NORD
239	GL	2017	2	8358	1	0	Delfin	GER	Pm7	106	NORD
239	GL	2017	1	8255	1	0	Delfin	GER	Pm7	106	NORD
525	GL	2020	1	10251	4.5	7.12427	Deresz	POL		246	DA
525	QLB	2020	1	11100	7	15.8752	Deresz	POL		246	DA
525	QLB	2020	2	11432	7	15.8752	Deresz	POL		246	DA
525	GL	2020	2	10488	5	8.65267	Deresz	POL		246	DA
27	QLB	2017	2	9516	7	15.8752	Dominik	GER		10	SZB
27	QLB	2020	1	11186	7	15.8752	Dominik	GER		10	SZB
27	GL	2017	2	8341	5	8.65267	Dominik	GER		10	SZB
27	QLB	2017	1	9239	7	15.8752	Dominik	GER		10	SZB
27	QLB	2020	2	11317	6	12.0477	Dominik	GER		10	SZB
27	GL	2020	2	10493	6	12.0477	Dominik	GER		10	SZB
27	GL	2020	1	10011	7	15.8752	Dominik	GER		10	SZB
27	GL	2017	1	8267	7	15.8752	Dominik	GER		10	SZB
197	GL	2017	2	8337	6	12.0477	Doris	SWE	NA	NA	NA
197	GL	2017	1	8011	5	8.65267	Doris	SWE	NA	NA	NA
197	QLB	2017	1	9125	7	15.8752	Doris	SWE	NA	NA	NA
197	QLB	2017	2	9513	7	15.8752	Doris	SWE	NA	NA	NA
442	GL	2020	2	10470	4	5.7131	E 77 344	BGR	APRu	234	u
442	QLB	2020	1	11033	6	12.0477	E 77 344	BGR	APRu	234	u
442	QLB	2020	2	11415	6	12.0477	E 77 344	BGR	APRu	234	u
442	GL	2020	1	10239	4	5.7131	E 77 344	BGR	APRu	234	u
240	QLB	2017	1	9140	7	15.8752	EARL	AUT	NA	NA	NA
240	QLB	2017	2	9327	6	12.0477	EARL	AUT	NA	NA	NA
240	GL	2017	1	8135	5	8.65267	EARL	AUT	NA	NA	NA
240	GL	2017	2	8503	5	8.65267	EARL	AUT	NA	NA	NA
29	GL	2020	2	10422	6	12.0477	Ebene	FRA		11	RAGT
29	GL	2017	2	8538	5	8.65267	Ebene	FRA		11	RAGT
29	GL	2020	1	10012	7	15.8752	Ebene	FRA		11	RAGT
29	QLB	2020	1	11101	5	8.65267	Ebene	FRA		11	RAGT
29	QLB	2017	1	9247	6	12.0477	Ebene	FRA		11	RAGT
29	QLB	2017	2	9286	6	12.0477	Ebene	FRA		11	RAGT
29	QLB	2020	2	11309	6	12.0477	Ebene	FRA		11	RAGT
29	GL	2017	1	8016	6	12.0477	Ebene	FRA		11	RAGT
423	GL	2020	2	10431	7	15.8752	Eckendorfer	GER	i	231	u
423	QLB	2020	1	11137	7	15.8752	Eckendorfer	GER	i	231	u
423	QLB	2020	2	11406	6	12.0477	Eckendorfer	GER	i	231	u
423	GL	2020	1	10236	6	12.0477	Eckendorfer	GER	i	231	u
210	QLB	2020	1	11238	6	12.0477	Edo	AUT		94	EDH
210	GL	2017	1	8121	7	15.8752	Edo	AUT		94	EDH
210	GL	2017	2	8320	6	12.0477	Edo	AUT		94	EDH
210	GL	2020	1	10099	6	12.0477	Edo	AUT		94	EDH
210	QLB	2017	1	9145	7	15.8752	Edo	AUT		94	EDH
210	GL	2020	2	10463	6	12.0477	Edo	AUT		94	EDH
210	QLB	2017	2	9446	6	12.0477	Edo	AUT		94	EDH
210	QLB	2020	2	11440	6	12.0477	Edo	AUT		94	EDH
241	GL	2017	2	8292	6	12.0477	EDUARD	AUT		107	EDH
241	QLB	2020	2	11448	8	20.1165	EDUARD	AUT		107	EDH
241	GL	2020	1	10112	7	15.8752	EDUARD	AUT		107	EDH
241	QLB	2020	1	11075	7	15.8752	EDUARD	AUT		107	EDH
241	QLB	2017	1	9052	6	12.0477	EDUARD	AUT		107	EDH
241	GL	2020	2	10396	7	15.8752	EDUARD	AUT		107	EDH
241	GL	2017	1	8087	6	12.0477	EDUARD	AUT		107	EDH
241	QLB	2017	2	9481	7	15.8752	EDUARD	AUT		107	EDH
30	QLB	2020	1	11228	6	12.0477	Efesos	AUT		12	EDH
30	GL	2017	1	8098	8	20.1165	Efesos	AUT		12	EDH
30	QLB	2017	2	9353	6	12.0477	Efesos	AUT		12	EDH
30	QLB	2017	1	9040	8	20.1165	Efesos	AUT		12	EDH
30	GL	2020	2	10497	6	12.0477	Efesos	AUT		12	EDH
30	GL	2017	2	8472	6	12.0477	Efesos	AUT		12	EDH
30	QLB	2020	2	11313	5	8.65267	Efesos	AUT		12	EDH
30	GL	2020	1	10013	7	15.8752	Efesos	AUT		12	EDH
242	QLB	2020	2	11490	6	12.0477	EFFEKTIV	AUT		108	EDH
242	GL	2017	1	8210	5	8.65267	EFFEKTIV	AUT		108	EDH
242	QLB	2020	1	11073	8	20.1165	EFFEKTIV	AUT		108	EDH
242	GL	2020	1	10113	5	8.65267	EFFEKTIV	AUT		108	EDH
242	QLB	2017	2	9396	6	12.0477	EFFEKTIV	AUT		108	EDH
242	GL	2017	2	8462	5	8.65267	EFFEKTIV	AUT		108	EDH
242	GL	2020	2	10349	5	8.65267	EFFEKTIV	AUT		108	EDH
242	QLB	2017	1	9262	6	12.0477	EFFEKTIV	AUT		108	EDH
31	GL	2020	2	10410	5	8.65267	Ehostar	AUT		13	EDH
31	GL	2020	1	10014	5	8.65267	Ehostar	AUT		13	EDH
31	QLB	2020	1	11132	6	12.0477	Ehostar	AUT		13	EDH
31	GL	2017	2	8476	5	8.65267	Ehostar	AUT		13	EDH
31	QLB	2017	1	9111	6	12.0477	Ehostar	AUT		13	EDH
31	QLB	2020	2	11310	6	12.0477	Ehostar	AUT		13	EDH
31	QLB	2017	2	9352	5	8.65267	Ehostar	AUT		13	EDH
31	GL	2017	1	8253	6	12.0477	Ehostar	AUT		13	EDH
244	GL	2017	2	8515	5	8.65267	ELIPSO	AUT		109	EDH
244	GL	2020	2	10372	5	8.65267	ELIPSO	AUT		109	EDH
244	QLB	2017	1	9084	5	8.65267	ELIPSO	AUT		109	EDH
244	QLB	2020	1	11177	5	8.65267	ELIPSO	AUT		109	EDH
244	GL	2020	1	10114	6	12.0477	ELIPSO	AUT		109	EDH
244	QLB	2020	2	11491	5	8.65267	ELIPSO	AUT		109	EDH
244	QLB	2017	2	9505	5	8.65267	ELIPSO	AUT		109	EDH
244	GL	2017	1	8235	6	12.0477	ELIPSO	AUT		109	EDH
243	GL	2017	2	8512	1	0	ELISON	AUT	Pmu	NA	NA
243	GL	2017	1	8163	1	0	ELISON	AUT	Pmu	NA	NA
243	QLB	2017	1	9001	1	0	ELISON	AUT	Pmu	NA	NA
243	QLB	2017	2	9503	1	0	ELISON	AUT	Pmu	NA	NA
245	GL	2020	1	10115	8	20.1165	EMIL	AUT		110	EDH
245	QLB	2020	2	11485	7	15.8752	EMIL	AUT		110	EDH
245	QLB	2017	1	9153	8	20.1165	EMIL	AUT		110	EDH
245	QLB	2017	2	9443	6	12.0477	EMIL	AUT		110	EDH
245	GL	2017	1	8180	6	12.0477	EMIL	AUT		110	EDH
245	GL	2017	2	8325	8	20.1165	EMIL	AUT		110	EDH
245	QLB	2020	1	11104	7	15.8752	EMIL	AUT		110	EDH
245	GL	2020	2	10461	7	15.8752	EMIL	AUT		110	EDH
246	GL	2020	1	10116	7	15.8752	ENEKO	AUT		111	EDH
246	QLB	2020	1	11232	5	8.65267	ENEKO	AUT		111	EDH
246	QLB	2017	1	9011	7	15.8752	ENEKO	AUT		111	EDH
246	QLB	2020	2	11492	6	12.0477	ENEKO	AUT		111	EDH
246	GL	2020	2	10360	5	8.65267	ENEKO	AUT		111	EDH
246	GL	2017	1	8156	6	12.0477	ENEKO	AUT		111	EDH
246	QLB	2017	2	9467	7	15.8752	ENEKO	AUT		111	EDH
246	GL	2017	2	8414	6	12.0477	ENEKO	AUT		111	EDH
248	QLB	2017	2	9476	1	0	Enjoy	AUT	Pm7	NA	NA
248	GL	2017	1	8120	1	0	Enjoy	AUT	Pm7	NA	NA
248	QLB	2017	1	9171	1	0	Enjoy	AUT	Pm7	NA	NA
248	GL	2017	2	8413	1	0	Enjoy	AUT	Pm7	NA	NA
33	QLB	2017	2	9297	6	12.0477	Erasmus	AUT	NA	NA	NA
33	QLB	2017	1	9128	5	8.65267	Erasmus	AUT	NA	NA	NA
33	GL	2017	2	8530	6	12.0477	Erasmus	AUT	NA	NA	NA
33	GL	2017	1	8013	NA	NA	Erasmus	AUT	NA	NA	NA
52	GL	2017	2	8274	3	3.25901	Erbgraf	GER		25	NORD
52	QLB	2017	2	9335	5	8.65267	Erbgraf	GER		25	NORD
52	QLB	2020	1	11065	7	15.8752	Erbgraf	GER		25	NORD
52	GL	2020	1	10027	5	8.65267	Erbgraf	GER		25	NORD
52	QLB	2017	1	9136	6	12.0477	Erbgraf	GER		25	NORD
52	GL	2020	2	10494	6	12.0477	Erbgraf	GER		25	NORD
52	GL	2017	1	8126	6	12.0477	Erbgraf	GER		25	NORD
52	QLB	2020	2	11464	7	15.8752	Erbgraf	GER		25	NORD
51	GL	2017	1	8060	4	5.7131	Erbgraf	AUT	NA	NA	NA
51	QLB	2017	2	9525	5	8.65267	Erbgraf	AUT	NA	NA	NA
51	QLB	2017	1	9073	7	15.8752	Erbgraf	AUT	NA	NA	NA
51	GL	2017	2	8345	5	8.65267	Erbgraf	AUT	NA	NA	NA
34	GL	2017	1	8065	7	15.8752	Erhard_(SE_325/09)	AUT		15	EDH
34	QLB	2017	1	9219	7	15.8752	Erhard_(SE_325/09)	AUT		15	EDH
34	QLB	2020	1	11224	6	12.0477	Erhard_(SE_325/09)	AUT		15	EDH
34	GL	2020	1	10016	5	8.65267	Erhard_(SE_325/09)	AUT		15	EDH
34	GL	2017	2	8374	5	8.65267	Erhard_(SE_325/09)	AUT		15	EDH
34	QLB	2020	2	11311	4	5.7131	Erhard_(SE_325/09)	AUT		15	EDH
34	QLB	2017	2	9411	6	12.0477	Erhard_(SE_325/09)	AUT		15	EDH
34	GL	2020	2	10399	6	12.0477	Erhard_(SE_325/09)	AUT		15	EDH
247	QLB	2017	1	9020	7	15.8752	ERWIN	AUT	NA	NA	NA
247	GL	2017	2	8404	5	8.65267	ERWIN	AUT	NA	NA	NA
247	QLB	2017	2	9429	6	12.0477	ERWIN	AUT	NA	NA	NA
247	GL	2017	1	8032	6	12.0477	ERWIN	AUT	NA	NA	NA
35	GL	2017	2	8539	5	8.65267	Erwin_(SE_324/09)	AUT	NA	NA	NA
35	QLB	2017	2	9287	7	15.8752	Erwin_(SE_324/09)	AUT	NA	NA	NA
35	GL	2017	1	8216	7	15.8752	Erwin_(SE_324/09)	AUT	NA	NA	NA
35	QLB	2017	1	9185	7	15.8752	Erwin_(SE_324/09)	AUT	NA	NA	NA
36	GL	2017	2	8387	5	8.65267	Escudino	AUT		16	EDH
36	GL	2017	1	8199	7	15.8752	Escudino	AUT		16	EDH
36	QLB	2017	2	9381	6	12.0477	Escudino	AUT		16	EDH
36	GL	2020	2	10352	5	8.65267	Escudino	AUT		16	EDH
36	QLB	2017	1	9261	7	15.8752	Escudino	AUT		16	EDH
36	GL	2020	1	10017	7	15.8752	Escudino	AUT		16	EDH
36	QLB	2020	2	11452	6	12.0477	Escudino	AUT		16	EDH
36	QLB	2020	1	11210	6	12.0477	Escudino	AUT		16	EDH
37	GL	2017	2	8402	5	8.65267	Espresso	AUT	NA	NA	NA
37	QLB	2017	1	9064	7	15.8752	Espresso	AUT	NA	NA	NA
37	GL	2017	1	8048	7	15.8752	Espresso	AUT	NA	NA	NA
37	QLB	2017	2	9422	5	8.65267	Espresso	AUT	NA	NA	NA
38	GL	2017	1	8075	6	12.0477	Eugen	AUT		17	EDH
38	QLB	2020	2	11450	6	12.0477	Eugen	AUT		17	EDH
38	GL	2020	1	10018	6	12.0477	Eugen	AUT		17	EDH
38	GL	2020	2	10380	6	12.0477	Eugen	AUT		17	EDH
38	QLB	2017	2	9520	5	8.65267	Eugen	AUT		17	EDH
38	QLB	2020	1	11042	7	15.8752	Eugen	AUT		17	EDH
38	GL	2017	2	8342	5	8.65267	Eugen	AUT		17	EDH
38	QLB	2017	1	9221	6	12.0477	Eugen	AUT		17	EDH
207	GL	2020	2	10371	5	8.65267	Evita	BEL		93	KWL-B
207	QLB	2017	2	9492	6	12.0477	Evita	BEL		93	KWL-B
207	GL	2020	1	10098	5	8.65267	Evita	BEL		93	KWL-B
207	GL	2017	2	8288	4	5.7131	Evita	BEL		93	KWL-B
207	QLB	2020	2	11438	5	8.65267	Evita	BEL		93	KWL-B
207	QLB	2017	1	9238	6	12.0477	Evita	BEL		93	KWL-B
207	QLB	2020	1	11109	6	12.0477	Evita	BEL		93	KWL-B
207	GL	2017	1	8265	6	12.0477	Evita	BEL		93	KWL-B
53	QLB	2017	1	9037	6	12.0477	Excel	USA	NA	NA	NA
53	GL	2017	1	8104	6	12.0477	Excel	USA	NA	NA	NA
53	QLB	2017	2	9469	6	12.0477	Excel	USA	NA	NA	NA
53	GL	2017	2	8415	6	12.0477	Excel	USA	NA	NA	NA
39	QLB	2017	1	9229	7	15.8752	Expander	AUT		18	EDH
39	QLB	2017	2	9295	7	15.8752	Expander	AUT		18	EDH
39	GL	2017	1	8270	7	15.8752	Expander	AUT		18	EDH
39	GL	2020	1	10019	8	20.1165	Expander	AUT		18	EDH
39	QLB	2020	2	11458	7	15.8752	Expander	AUT		18	EDH
39	QLB	2020	1	11061	7	15.8752	Expander	AUT		18	EDH
39	GL	2020	2	10455	7	15.8752	Expander	AUT		18	EDH
39	GL	2017	2	8529	6	12.0477	Expander	AUT		18	EDH
40	GL	2020	1	10020	8	20.1165	Expo	AUT		19	EDH
40	QLB	2020	2	11455	6	12.0477	Expo	AUT		19	EDH
40	GL	2020	2	10366	7	15.8752	Expo	AUT		19	EDH
40	GL	2017	1	8227	6	12.0477	Expo	AUT		19	EDH
40	GL	2017	2	8284	5	8.65267	Expo	AUT		19	EDH
40	QLB	2017	2	9345	6	12.0477	Expo	AUT		19	EDH
40	QLB	2017	1	9080	5	8.65267	Expo	AUT		19	EDH
40	QLB	2020	1	11248	6	12.0477	Expo	AUT		19	EDH
54	GL	2017	2	8474	4	5.7131	Feltwell	UK		NA	NA
54	QLB	2017	2	9348	6	12.0477	Feltwell	UK		NA	NA
54	GL	2017	1	8224	5	8.65267	Feltwell	UK		NA	NA
54	QLB	2017	1	9193	6	12.0477	Feltwell	UK		NA	NA
55	QLB	2017	1	9222	5	8.65267	Firth	GER	APRu	26	KWL
55	QLB	2017	2	9423	4	5.7131	Firth	GER	APRu	26	KWL
55	QLB	2020	1	11185	4	5.7131	Firth	GER	APRu	26	KWL
55	GL	2020	2	10430	4	5.7131	Firth	GER	APRu	26	KWL
55	GL	2017	1	8064	4	5.7131	Firth	GER	APRu	26	KWL
55	QLB	2020	2	11454	3.5	4.42311	Firth	GER	APRu	26	KWL
55	GL	2017	2	8393	3	3.25901	Firth	GER	APRu	26	KWL
55	GL	2020	1	10028	4	5.7131	Firth	GER	APRu	26	KWL
274	QLB	2020	2	11484	6	12.0477	FlägoBeaHSH 17_404	GER		123	HSH
274	QLB	2020	1	11021	7	15.8752	FlägoBeaHSH 17_404	GER		123	HSH
274	GL	2020	1	10128	4	5.7131	FlägoBeaHSH 17_404	GER		123	HSH
274	GL	2020	2	10391	4	5.7131	FlägoBeaHSH 17_404	GER		123	HSH
56	GL	2020	2	10498	5	8.65267	Flämingsfit	GER		27	KWL
56	GL	2020	1	10029	5	8.65267	Flämingsfit	GER		27	KWL
56	GL	2017	1	8076	5	8.65267	Flämingsfit	GER		27	KWL
56	GL	2017	2	8277	NA	NA	Flämingsfit	GER		27	KWL
56	QLB	2020	2	11459	6	12.0477	Flämingsfit	GER		27	KWL
56	QLB	2017	1	9060	6	12.0477	Flämingsfit	GER		27	KWL
56	QLB	2017	2	9342	5	8.65267	Flämingsfit	GER		27	KWL
56	QLB	2020	1	11110	6	12.0477	Flämingsfit	GER		27	KWL
32	QLB	2020	1	11158	6	12.0477	Flämingsgold	GER		14	KWL
32	GL	2017	1	8101	7	15.8752	Flämingsgold	GER		14	KWL
32	GL	2020	1	10015	5	8.65267	Flämingsgold	GER		14	KWL
32	QLB	2020	2	11314	6	12.0477	Flämingsgold	GER		14	KWL
32	GL	2020	2	10468	5	8.65267	Flämingsgold	GER		14	KWL
32	GL	2017	2	8518	5	8.65267	Flämingsgold	GER		14	KWL
32	QLB	2017	2	9502	6	12.0477	Flämingsgold	GER		14	KWL
32	QLB	2017	1	9031	7	15.8752	Flämingsgold	GER		14	KWL
57	QLB	2017	1	9209	4	5.7131	Flämingskurz	GER		NA	NA
57	GL	2017	1	8142	5	8.65267	Flämingskurz	GER		NA	NA
57	QLB	2017	2	9464	5	8.65267	Flämingskurz	GER		NA	NA
57	GL	2017	2	8488	4	5.7131	Flämingskurz	GER		NA	NA
58	QLB	2017	2	9288	7	15.8752	Flämingsprofi	GER	NA	NA	NA
58	QLB	2017	1	9260	7	15.8752	Flämingsprofi	GER	NA	NA	NA
58	GL	2017	1	8196	6	12.0477	Flämingsprofi	GER	NA	NA	NA
58	GL	2017	2	8537	5	8.65267	Flämingsprofi	GER	NA	NA	NA
59	QLB	2020	1	11226	6	12.0477	Flämingsstern	GER		28	KWL
59	GL	2017	2	8511	5	8.65267	Flämingsstern	GER		28	KWL
59	QLB	2017	1	9047	5	8.65267	Flämingsstern	GER		28	KWL
59	QLB	2020	2	11460	7	15.8752	Flämingsstern	GER		28	KWL
59	GL	2020	2	10412	5	8.65267	Flämingsstern	GER		28	KWL
59	GL	2017	1	8077	5	8.65267	Flämingsstern	GER		28	KWL
59	QLB	2017	2	9510	5	8.65267	Flämingsstern	GER		28	KWL
59	GL	2020	1	10030	4	5.7131	Flämingsstern	GER		28	KWL
202	QLB	2017	2	9294	5	8.65267	Flämingstip	GER	APRu	89	KWL
202	QLB	2020	1	11030	5	8.65267	Flämingstip	GER	APRu	89	KWL
202	GL	2020	2	10414	4	5.7131	Flämingstip	GER	APRu	89	KWL
202	GL	2017	2	8532	4	5.7131	Flämingstip	GER	APRu	89	KWL
202	QLB	2017	1	9095	3	3.25901	Flämingstip	GER	APRu	89	KWL
202	GL	2020	1	10094	4	5.7131	Flämingstip	GER	APRu	89	KWL
202	GL	2017	1	8191	4	5.7131	Flämingstip	GER	APRu	89	KWL
202	QLB	2020	2	11388	4	5.7131	Flämingstip	GER	APRu	89	KWL
291	GL	2020	1	10144	6	12.0477	FläprBoxHSH 15_250	GER		139	HSH
291	GL	2020	2	10387	8	20.1165	FläprBoxHSH 15_250	GER		139	HSH
291	QLB	2020	2	11330	7.5	17.9451	FläprBoxHSH 15_250	GER		139	HSH
291	QLB	2020	1	11094	8	20.1165	FläprBoxHSH 15_250	GER		139	HSH
292	QLB	2020	2	11274	7	15.8752	FläprSkrHSH 15_280	GER		140	HSH
292	QLB	2020	1	11086	6	12.0477	FläprSkrHSH 15_280	GER		140	HSH
292	GL	2020	1	10145	5	8.65267	FläprSkrHSH 15_280	GER		140	HSH
292	GL	2020	2	10343	6	12.0477	FläprSkrHSH 15_280	GER		140	HSH
275	GL	2020	1	10129	3	3.25901	FlicoOskIvoHSH 17_410	GER	APRu	124	HSH
275	QLB	2020	2	11326	4.5	7.12427	FlicoOskIvoHSH 17_410	GER	APRu	124	HSH
275	QLB	2020	1	11017	2.5	2.22643	FlicoOskIvoHSH 17_410	GER	APRu	124	HSH
275	GL	2020	2	10337	3	3.25901	FlicoOskIvoHSH 17_410	GER	APRu	124	HSH
276	GL	2020	1	10130	4	5.7131	FlicoOskIvoHSH 17_418	GER	APRu	125	HSH
276	QLB	2020	2	11321	4	5.7131	FlicoOskIvoHSH 17_418	GER	APRu	125	HSH
276	QLB	2020	1	11067	4	5.7131	FlicoOskIvoHSH 17_418	GER	APRu	125	HSH
276	GL	2020	2	10377	3	3.25901	FlicoOskIvoHSH 17_418	GER	APRu	125	HSH
277	GL	2020	2	10452	4	5.7131	FlicoOskIvoHSH 17_424	GER		126	HSH
277	QLB	2020	1	11191	5	8.65267	FlicoOskIvoHSH 17_424	GER		126	HSH
277	QLB	2020	2	11328	6	12.0477	FlicoOskIvoHSH 17_424	GER		126	HSH
277	GL	2020	1	10131	4	5.7131	FlicoOskIvoHSH 17_424	GER		126	HSH
61	GL	2017	2	8540	6	12.0477	Flocke	GER		29	ALTER
61	GL	2017	1	8138	7	15.8752	Flocke	GER		29	ALTER
61	GL	2020	2	10471	7	15.8752	Flocke	GER		29	ALTER
61	QLB	2017	2	9299	7	15.8752	Flocke	GER		29	ALTER
61	QLB	2017	1	9210	7	15.8752	Flocke	GER		29	ALTER
61	QLB	2020	1	11133	7	15.8752	Flocke	GER		29	ALTER
61	GL	2020	1	10031	8	20.1165	Flocke	GER		29	ALTER
61	QLB	2020	2	11456	6	12.0477	Flocke	GER		29	ALTER
278	GL	2020	2	10358	7	15.8752	FloCoaHSH 17_427	GER		127	HSH
278	GL	2020	1	10132	8	20.1165	FloCoaHSH 17_427	GER		127	HSH
278	QLB	2020	2	11324	7	15.8752	FloCoaHSH 17_427	GER		127	HSH
278	QLB	2020	1	11098	8	20.1165	FloCoaHSH 17_427	GER		127	HSH
279	GL	2020	1	10133	6	12.0477	FloCoaHSH 17_433	GER		128	HSH
279	GL	2020	2	10327	8	20.1165	FloCoaHSH 17_433	GER		128	HSH
279	QLB	2020	1	11239	7	15.8752	FloCoaHSH 17_433	GER		128	HSH
279	QLB	2020	2	11336	7	15.8752	FloCoaHSH 17_433	GER		128	HSH
280	QLB	2020	1	11136	7	15.8752	FloCoaHSH 17_444	GER		129	HSH
280	GL	2020	1	10134	6	12.0477	FloCoaHSH 17_444	GER		129	HSH
280	QLB	2020	2	11331	8	20.1165	FloCoaHSH 17_444	GER		129	HSH
280	GL	2020	2	10276	8	20.1165	FloCoaHSH 17_444	GER		129	HSH
281	GL	2020	1	10135	5	8.65267	FloCoaHSH 17_449	GER		130	HSH
281	QLB	2020	2	11334	6	12.0477	FloCoaHSH 17_449	GER		130	HSH
281	GL	2020	2	10313	6	12.0477	FloCoaHSH 17_449	GER		130	HSH
281	QLB	2020	1	11148	6	12.0477	FloCoaHSH 17_449	GER		130	HSH
62	GL	2017	2	8323	7	15.8752	Florian	CZE	NA	NA	NA
62	QLB	2017	2	9444	6	12.0477	Florian	CZE	NA	NA	NA
62	GL	2017	1	8035	5	8.65267	Florian	CZE	NA	NA	NA
62	QLB	2017	1	9016	5	8.65267	Florian	CZE	NA	NA	NA
63	GL	2017	1	8110	7	15.8752	Freddy	GER	NA	NA	NA
63	GL	2017	2	8397	6	12.0477	Freddy	GER	NA	NA	NA
63	QLB	2017	2	9425	6	12.0477	Freddy	GER	NA	NA	NA
63	QLB	2017	1	9166	7	15.8752	Freddy	GER	NA	NA	NA
64	GL	2017	2	8409	6	12.0477	Freja	FIN	NA	NA	NA
64	GL	2017	1	8211	6	12.0477	Freja	FIN	NA	NA	NA
64	QLB	2017	1	9190	6	12.0477	Freja	FIN	NA	NA	NA
64	QLB	2017	2	9466	6	12.0477	Freja	FIN	NA	NA	NA
538	QLB	2020	1	11216	6	12.0477	Furman	POL		250	DA
538	GL	2020	1	10255	4	5.7131	Furman	POL		250	DA
538	QLB	2020	2	11423	6.5	13.9086	Furman	POL		250	DA
538	GL	2020	2	10467	5	8.65267	Furman	POL		250	DA
65	QLB	2017	2	9407	6	12.0477	Gabriel	GER		30	FIRL
65	QLB	2020	1	11157	6	12.0477	Gabriel	GER		30	FIRL
65	QLB	2020	2	11453	6	12.0477	Gabriel	GER		30	FIRL
65	GL	2020	2	10386	5	8.65267	Gabriel	GER		30	FIRL
65	GL	2020	1	10032	5	8.65267	Gabriel	GER		30	FIRL
65	GL	2017	1	8246	4	5.7131	Gabriel	GER		30	FIRL
65	QLB	2017	1	9106	7	15.8752	Gabriel	GER		30	FIRL
65	GL	2017	2	8372	5	8.65267	Gabriel	GER		30	FIRL
532	GL	2020	1	10253	5	8.65267	Gailette	FRA		248	RAGT
532	QLB	2020	1	11134	6	12.0477	Gailette	FRA		248	RAGT
532	GL	2020	2	10505	4	5.7131	Gailette	FRA		248	RAGT
532	QLB	2020	2	11429	5	8.65267	Gailette	FRA		248	RAGT
66	QLB	2017	2	9389	6	12.0477	Galaxy	GER		31	NORD
66	QLB	2020	2	11260	7	15.8752	Galaxy	GER		31	NORD
66	QLB	2020	1	11150	6	12.0477	Galaxy	GER		31	NORD
66	GL	2020	2	10340	7	15.8752	Galaxy	GER		31	NORD
66	GL	2017	1	8161	7	15.8752	Galaxy	GER		31	NORD
66	GL	2020	1	10033	5	8.65267	Galaxy	GER		31	NORD
66	GL	2017	2	8388	5	8.65267	Galaxy	GER		31	NORD
66	QLB	2017	1	9014	7	15.8752	Galaxy	GER		31	NORD
67	QLB	2017	1	9251	5	8.65267	GK_Pillango	HUN	NA	NA	NA
67	GL	2017	2	8443	5	8.65267	GK_Pillango	HUN	NA	NA	NA
67	QLB	2017	2	9531	4	5.7131	GK_Pillango	HUN	NA	NA	NA
67	GL	2017	1	8020	5	8.65267	GK_Pillango	HUN	NA	NA	NA
68	QLB	2017	1	9240	6	12.0477	Glasnevin_Triumph	IRE	NA	NA	NA
68	GL	2017	1	8263	5	8.65267	Glasnevin_Triumph	IRE	NA	NA	NA
68	QLB	2017	2	9272	6	12.0477	Glasnevin_Triumph	IRE	NA	NA	NA
68	GL	2017	2	8349	5	8.65267	Glasnevin_Triumph	IRE	NA	NA	NA
69	QLB	2017	1	9256	8	20.1165	Gramena	GER		32	NORD
69	GL	2020	1	10034	5	8.65267	Gramena	GER		32	NORD
69	QLB	2017	2	9374	6	12.0477	Gramena	GER		32	NORD
69	QLB	2020	1	11209	6	12.0477	Gramena	GER		32	NORD
69	GL	2020	2	10374	6	12.0477	Gramena	GER		32	NORD
69	GL	2017	2	8432	3	3.25901	Gramena	GER		32	NORD
69	GL	2017	1	8205	5	8.65267	Gramena	GER		32	NORD
69	QLB	2020	2	11263	6	12.0477	Gramena	GER		32	NORD
70	QLB	2017	1	9087	4	5.7131	Gregor	CZE		33	SEL
70	QLB	2020	1	11037	6	12.0477	Gregor	CZE		33	SEL
70	GL	2020	2	10459	5	8.65267	Gregor	CZE		33	SEL
70	GL	2017	1	8228	7	15.8752	Gregor	CZE		33	SEL
70	QLB	2020	2	11266	5	8.65267	Gregor	CZE		33	SEL
70	GL	2020	1	10035	5	8.65267	Gregor	CZE		33	SEL
70	QLB	2017	2	9406	5	8.65267	Gregor	CZE		33	SEL
70	GL	2017	2	8365	7	15.8752	Gregor	CZE		33	SEL
432	GL	2020	1	10237	5	8.65267	Grin noir	FRA		232	u
432	GL	2020	2	10508	5	8.65267	Grin noir	FRA		232	u
432	QLB	2020	2	11407	4	5.7131	Grin noir	FRA		232	u
432	QLB	2020	1	11159	5	8.65267	Grin noir	FRA		232	u
71	QLB	2017	2	9491	7	15.8752	Grin_Noir	FRA	NA	NA	NA
71	GL	2017	1	8091	4	5.7131	Grin_Noir	FRA	NA	NA	NA
71	QLB	2017	1	9045	6	12.0477	Grin_Noir	FRA	NA	NA	NA
71	GL	2017	2	8296	5	8.65267	Grin_Noir	FRA	NA	NA	NA
354	GL	2020	1	10206	4	5.7131	H07072.2.1	GER		201	LFL
354	QLB	2020	1	11058	7	15.8752	H07072.2.1	GER		201	LFL
354	QLB	2020	2	11365	6	12.0477	H07072.2.1	GER		201	LFL
354	GL	2020	2	10407	4	5.7131	H07072.2.1	GER		201	LFL
352	GL	2020	2	10418	5	8.65267	H09001.2.1	GER		199	LFL
352	QLB	2020	2	11356	7	15.8752	H09001.2.1	GER		199	LFL
352	QLB	2020	1	11223	7	15.8752	H09001.2.1	GER		199	LFL
352	GL	2020	1	10204	7	15.8752	H09001.2.1	GER		199	LFL
353	QLB	2020	1	11040	7	15.8752	H09005.3.2	GER		200	LFL
353	QLB	2020	2	11363	6	12.0477	H09005.3.2	GER		200	LFL
353	GL	2020	1	10205	6	12.0477	H09005.3.2	GER		200	LFL
353	GL	2020	2	10509	5	8.65267	H09005.3.2	GER		200	LFL
184	GL	2020	2	10367	1	0	H10009.5_APR122/Galaxy	GER	Pm7	79	LFL
184	GL	2017	1	8242	1	0	H10009.5_APR122/Galaxy	GER	Pm7	79	LFL
184	QLB	2020	2	11400	1	0	H10009.5_APR122/Galaxy	GER	Pm7	79	LFL
184	GL	2020	1	10084	1	0	H10009.5_APR122/Galaxy	GER	Pm7	79	LFL
184	QLB	2017	2	9291	1	0	H10009.5_APR122/Galaxy	GER	Pm7	79	LFL
184	QLB	2017	1	9114	1	0	H10009.5_APR122/Galaxy	GER	Pm7	79	LFL
184	QLB	2020	1	11160	1	0	H10009.5_APR122/Galaxy	GER	Pm7	79	LFL
184	GL	2017	2	8534	1	0	H10009.5_APR122/Galaxy	GER	Pm7	79	LFL
185	QLB	2017	1	9048	1	0	H10009.6.1_APR122/Galaxy	GER	Pm7	80	LFL
185	QLB	2020	1	11220	1	0	H10009.6.1_APR122/Galaxy	GER	Pm7	80	LFL
185	GL	2017	2	8302	1	0	H10009.6.1_APR122/Galaxy	GER	Pm7	80	LFL
185	QLB	2020	2	11389	1	0	H10009.6.1_APR122/Galaxy	GER	Pm7	80	LFL
185	GL	2017	1	8090	1	0	H10009.6.1_APR122/Galaxy	GER	Pm7	80	LFL
185	GL	2020	1	10085	1	0	H10009.6.1_APR122/Galaxy	GER	Pm7	80	LFL
185	QLB	2017	2	9313	1	0	H10009.6.1_APR122/Galaxy	GER	Pm7	80	LFL
185	GL	2020	2	10326	1	0	H10009.6.1_APR122/Galaxy	GER	Pm7	80	LFL
186	QLB	2017	1	9007	1	0	H10009.6.2_APR122/Galaxy	GER	Pm7	81	LFL
186	GL	2017	1	8157	1	0	H10009.6.2_APR122/Galaxy	GER	Pm7	81	LFL
186	GL	2020	1	10086	1	0	H10009.6.2_APR122/Galaxy	GER	Pm7	81	LFL
186	QLB	2020	1	11036	2	1.33237	H10009.6.2_APR122/Galaxy	GER	Pm7	81	LFL
186	GL	2020	2	10284	1	0	H10009.6.2_APR122/Galaxy	GER	Pm7	81	LFL
186	QLB	2020	2	11392	5	8.65267	H10009.6.2_APR122/Galaxy	GER	Pm7	81	LFL
186	GL	2017	2	8454	1	0	H10009.6.2_APR122/Galaxy	GER	Pm7	81	LFL
186	QLB	2017	2	9401	3	3.25901	H10009.6.2_APR122/Galaxy	GER	Pm7	81	LFL
187	GL	2017	1	8022	1	0	H10009.6.3_APR122/Galaxy	GER	Pm7	82	LFL
187	QLB	2017	2	9317	1	0	H10009.6.3_APR122/Galaxy	GER	Pm7	82	LFL
187	QLB	2020	2	11390	1	0	H10009.6.3_APR122/Galaxy	GER	Pm7	82	LFL
187	QLB	2017	1	9246	1	0	H10009.6.3_APR122/Galaxy	GER	Pm7	82	LFL
187	GL	2020	1	10087	1	0	H10009.6.3_APR122/Galaxy	GER	Pm7	82	LFL
187	QLB	2020	1	11057	1	0	H10009.6.3_APR122/Galaxy	GER	Pm7	82	LFL
187	GL	2017	2	8508	1	0	H10009.6.3_APR122/Galaxy	GER	Pm7	82	LFL
187	GL	2020	2	10306	1	0	H10009.6.3_APR122/Galaxy	GER	Pm7	82	LFL
350	QLB	2020	1	11130	7	15.8752	H10011.3	GER		197	LFL
350	GL	2020	1	10202	7	15.8752	H10011.3	GER		197	LFL
350	QLB	2020	2	11353	6	12.0477	H10011.3	GER		197	LFL
350	GL	2020	2	10296	6	12.0477	H10011.3	GER		197	LFL
351	QLB	2020	1	11156	6	12.0477	H10014.2	GER		198	LFL
351	QLB	2020	2	11367	7	15.8752	H10014.2	GER		198	LFL
351	GL	2020	2	10489	5	8.65267	H10014.2	GER		198	LFL
351	GL	2020	1	10203	6	12.0477	H10014.2	GER		198	LFL
349	QLB	2020	2	11354	6	12.0477	H11007.3.2	GER		196	LFL
349	QLB	2020	1	11229	6	12.0477	H11007.3.2	GER		196	LFL
349	GL	2020	1	10201	7	15.8752	H11007.3.2	GER		196	LFL
349	GL	2020	2	10433	6	12.0477	H11007.3.2	GER		196	LFL
178	GL	2017	1	8128	1	0	H11017.1_APR122/Galaxy	GER	Pm7	NA	NA
178	GL	2017	2	8452	1	0	H11017.1_APR122/Galaxy	GER	Pm7	NA	NA
178	QLB	2017	1	9143	1	0	H11017.1_APR122/Galaxy	GER	Pm7	NA	NA
178	QLB	2017	2	9391	1	0	H11017.1_APR122/Galaxy	GER	Pm7	NA	NA
183	GL	2017	1	8117	5	8.65267	H11017.10_APR122/Galaxy	GER		NA	NA
183	QLB	2017	1	9172	7	15.8752	H11017.10_APR122/Galaxy	GER		NA	NA
183	GL	2017	2	8464	5	8.65267	H11017.10_APR122/Galaxy	GER		NA	NA
183	QLB	2017	2	9404	5	8.65267	H11017.10_APR122/Galaxy	GER		NA	NA
179	GL	2017	1	8092	4	5.7131	H11017.3.2_APR122/Galaxy	GER	APRu	NA	NA
179	QLB	2017	1	9039	6	12.0477	H11017.3.2_APR122/Galaxy	GER	APRu	NA	NA
179	QLB	2017	2	9403	4	5.7131	H11017.3.2_APR122/Galaxy	GER	APRu	NA	NA
179	GL	2017	2	8465	4	5.7131	H11017.3.2_APR122/Galaxy	GER	APRu	NA	NA
180	QLB	2017	2	9326	6	12.0477	H11017.4.2_APR122/Galaxy_lg	GER		NA	NA
180	GL	2017	2	8509	5	8.65267	H11017.4.2_APR122/Galaxy_lg	GER		NA	NA
180	QLB	2017	1	9097	6	12.0477	H11017.4.2_APR122/Galaxy_lg	GER		NA	NA
180	GL	2017	1	8194	4	5.7131	H11017.4.2_APR122/Galaxy_lg	GER		NA	NA
181	GL	2017	1	8164	5	8.65267	H11017.6_APR122/Galaxy	GER	NA	NA	NA
181	GL	2017	2	8361	6	12.0477	H11017.6_APR122/Galaxy	GER	NA	NA	NA
181	QLB	2017	1	9012	6	12.0477	H11017.6_APR122/Galaxy	GER	NA	NA	NA
181	QLB	2017	2	9409	7	15.8752	H11017.6_APR122/Galaxy	GER	NA	NA	NA
182	QLB	2017	1	9165	6	12.0477	H11017.7_APR122/Galaxy	GER		78	LFL
182	QLB	2020	1	11141	7	15.8752	H11017.7_APR122/Galaxy	GER		78	LFL
182	GL	2017	2	8516	4	5.7131	H11017.7_APR122/Galaxy	GER		78	LFL
182	GL	2017	1	8177	4	5.7131	H11017.7_APR122/Galaxy	GER		78	LFL
182	QLB	2017	2	9504	6	12.0477	H11017.7_APR122/Galaxy	GER		78	LFL
182	GL	2020	2	10458	6	12.0477	H11017.7_APR122/Galaxy	GER		78	LFL
182	QLB	2020	2	11399	6	12.0477	H11017.7_APR122/Galaxy	GER		78	LFL
182	GL	2020	1	10083	6	12.0477	H11017.7_APR122/Galaxy	GER		78	LFL
347	GL	2020	1	10199	6	12.0477	H11023.2	GER		194	LFL
347	QLB	2020	2	11364	5	8.65267	H11023.2	GER		194	LFL
347	GL	2020	2	10312	6	12.0477	H11023.2	GER		194	LFL
347	QLB	2020	1	11178	6	12.0477	H11023.2	GER		194	LFL
348	GL	2020	1	10200	6	12.0477	H11023.4.1	GER		195	LFL
348	QLB	2020	2	11366	6	12.0477	H11023.4.1	GER		195	LFL
348	QLB	2020	1	11108	8	20.1165	H11023.4.1	GER		195	LFL
348	GL	2020	2	10271	5	8.65267	H11023.4.1	GER		195	LFL
333	QLB	2020	2	11351	4	5.7131	H11035.2	GER		181	LFL
333	QLB	2020	1	11152	5	8.65267	H11035.2	GER		181	LFL
333	GL	2020	1	10186	6	12.0477	H11035.2	GER		181	LFL
333	GL	2020	2	10301	7	15.8752	H11035.2	GER		181	LFL
344	GL	2020	2	10321	7	15.8752	H11035.6	GER		192	LFL
344	QLB	2020	2	11360	7	15.8752	H11035.6	GER		192	LFL
344	GL	2020	1	10197	8	20.1165	H11035.6	GER		192	LFL
344	QLB	2020	1	11018	8	20.1165	H11035.6	GER		192	LFL
382	GL	2020	2	10436	5	8.65267	H11036.2	GER		228	LFL
382	QLB	2020	2	11402	6	12.0477	H11036.2	GER		228	LFL
382	QLB	2020	1	11179	6	12.0477	H11036.2	GER		228	LFL
382	GL	2020	1	10233	7	15.8752	H11036.2	GER		228	LFL
335	GL	2020	2	10423	6	12.0477	H11042.1	GER	i	183	LFL
335	QLB	2020	1	11034	7	15.8752	H11042.1	GER	i	183	LFL
335	GL	2020	1	10188	8	20.1165	H11042.1	GER	i	183	LFL
335	QLB	2020	2	11342	7	15.8752	H11042.1	GER	i	183	LFL
345	GL	2020	1	10198	8	20.1165	H11043.9	GER		193	LFL
345	QLB	2020	2	11355	7	15.8752	H11043.9	GER		193	LFL
345	QLB	2020	1	11070	8	20.1165	H11043.9	GER		193	LFL
345	GL	2020	2	10282	8	20.1165	H11043.9	GER		193	LFL
334	QLB	2020	1	11215	7	15.8752	H11055.2	GER		182	LFL
334	QLB	2020	2	11341	7	15.8752	H11055.2	GER		182	LFL
334	GL	2020	1	10187	9	24.7564	H11055.2	GER		182	LFL
334	GL	2020	2	10485	6	12.0477	H11055.2	GER		182	LFL
336	GL	2020	1	10189	5	8.65267	H11063.4	GER		184	LFL
336	QLB	2020	1	11056	7	15.8752	H11063.4	GER		184	LFL
336	GL	2020	2	10510	5	8.65267	H11063.4	GER		184	LFL
336	QLB	2020	2	11344	7	15.8752	H11063.4	GER		184	LFL
337	QLB	2020	1	11247	6	12.0477	H11065.3	GER		185	LFL
337	QLB	2020	2	11348	6	12.0477	H11065.3	GER		185	LFL
337	GL	2020	2	10406	6	12.0477	H11065.3	GER		185	LFL
337	GL	2020	1	10190	6	12.0477	H11065.3	GER		185	LFL
338	GL	2020	2	10477	7	15.8752	H11066.3	GER		186	LFL
338	QLB	2020	1	11122	8	20.1165	H11066.3	GER		186	LFL
338	QLB	2020	2	11338	6	12.0477	H11066.3	GER		186	LFL
338	GL	2020	1	10191	7	15.8752	H11066.3	GER		186	LFL
339	GL	2020	1	10192	6	12.0477	H11067.6	GER	i	187	LFL
339	GL	2020	2	10389	5	8.65267	H11067.6	GER	i	187	LFL
339	QLB	2020	2	11345	6	12.0477	H11067.6	GER	i	187	LFL
339	QLB	2020	1	11199	5	8.65267	H11067.6	GER	i	187	LFL
340	GL	2020	2	10346	7	15.8752	H11067.8	GER		188	LFL
340	QLB	2020	2	11368	8	20.1165	H11067.8	GER		188	LFL
340	QLB	2020	1	11195	8	20.1165	H11067.8	GER		188	LFL
340	GL	2020	1	10193	7	15.8752	H11067.8	GER		188	LFL
341	QLB	2020	2	11362	6	12.0477	H11068.5	GER		189	LFL
341	GL	2020	2	10375	6	12.0477	H11068.5	GER		189	LFL
341	QLB	2020	1	11013	7	15.8752	H11068.5	GER		189	LFL
341	GL	2020	1	10194	6	12.0477	H11068.5	GER		189	LFL
342	GL	2020	1	10195	6	12.0477	H11070.5	GER		190	LFL
342	QLB	2020	1	11161	6	12.0477	H11070.5	GER		190	LFL
342	QLB	2020	2	11359	5	8.65267	H11070.5	GER		190	LFL
342	GL	2020	2	10454	6	12.0477	H11070.5	GER		190	LFL
343	GL	2020	1	10196	6	12.0477	H11071.1	GER		191	LFL
343	QLB	2020	1	11090	6	12.0477	H11071.1	GER		191	LFL
343	QLB	2020	2	11361	6	12.0477	H11071.1	GER		191	LFL
343	GL	2020	2	10355	5	8.65267	H11071.1	GER		191	LFL
355	QLB	2020	1	11251	5.5	10.2948	H12001.7	GER		202	LFL
355	GL	2020	1	10207	6	12.0477	H12001.7	GER		202	LFL
355	QLB	2020	2	11357	5	8.65267	H12001.7	GER		202	LFL
355	GL	2020	2	10473	6	12.0477	H12001.7	GER		202	LFL
356	QLB	2020	1	11124	6	12.0477	H12002.6	GER		203	LFL
356	GL	2020	2	10388	8	20.1165	H12002.6	GER		203	LFL
356	GL	2020	1	10208	6	12.0477	H12002.6	GER		203	LFL
356	QLB	2020	2	11358	6	12.0477	H12002.6	GER		203	LFL
357	GL	2020	1	10209	7	15.8752	H12005.3	GER		204	LFL
357	QLB	2020	2	11471	6	12.0477	H12005.3	GER		204	LFL
357	QLB	2020	1	11118	7	15.8752	H12005.3	GER		204	LFL
357	GL	2020	2	10350	5	8.65267	H12005.3	GER		204	LFL
358	QLB	2020	2	11476	6	12.0477	H12006.3	GER		205	LFL
358	GL	2020	2	10369	6	12.0477	H12006.3	GER		205	LFL
358	GL	2020	1	10210	7	15.8752	H12006.3	GER		205	LFL
358	QLB	2020	1	11196	7	15.8752	H12006.3	GER		205	LFL
359	GL	2020	2	10451	5	8.65267	H12007.1	GER		206	LFL
359	QLB	2020	1	11008	6	12.0477	H12007.1	GER		206	LFL
359	GL	2020	1	10211	6	12.0477	H12007.1	GER		206	LFL
359	QLB	2020	2	11465	5	8.65267	H12007.1	GER		206	LFL
360	QLB	2020	2	11478	6	12.0477	H12008.1	GER		207	LFL
360	GL	2020	1	10212	6	12.0477	H12008.1	GER		207	LFL
360	GL	2020	2	10353	5	8.65267	H12008.1	GER		207	LFL
360	QLB	2020	1	11167	6	12.0477	H12008.1	GER		207	LFL
361	GL	2020	1	10213	5	8.65267	H12009.5	GER	APRu	208	LFL
361	GL	2020	2	10335	4	5.7131	H12009.5	GER	APRu	208	LFL
361	QLB	2020	2	11469	4	5.7131	H12009.5	GER	APRu	208	LFL
361	QLB	2020	1	11089	4	5.7131	H12009.5	GER	APRu	208	LFL
362	QLB	2020	1	11029	7	15.8752	H12010.1	GER		209	LFL
362	GL	2020	1	10214	5	8.65267	H12010.1	GER		209	LFL
362	GL	2020	2	10279	5	8.65267	H12010.1	GER		209	LFL
362	QLB	2020	2	11467	6	12.0477	H12010.1	GER		209	LFL
363	QLB	2020	2	11472	6	12.0477	H12011.4	GER		210	LFL
363	GL	2020	1	10215	5	8.65267	H12011.4	GER		210	LFL
363	GL	2020	2	10311	6	12.0477	H12011.4	GER		210	LFL
363	QLB	2020	1	11069	7	15.8752	H12011.4	GER		210	LFL
364	QLB	2020	2	11475	6	12.0477	H12013.3	GER		211	LFL
364	GL	2020	2	10268	6	12.0477	H12013.3	GER		211	LFL
364	GL	2020	1	10216	6	12.0477	H12013.3	GER		211	LFL
364	QLB	2020	1	11190	8	20.1165	H12013.3	GER		211	LFL
365	QLB	2020	1	11097	6	12.0477	H12014.2	GER		212	LFL
365	GL	2020	1	10217	6	12.0477	H12014.2	GER		212	LFL
365	GL	2020	2	10440	5	8.65267	H12014.2	GER		212	LFL
365	QLB	2020	2	11466	4	5.7131	H12014.2	GER		212	LFL
367	QLB	2020	1	11240	6	12.0477	H12016.1	GER		213	LFL
367	QLB	2020	2	11468	6	12.0477	H12016.1	GER		213	LFL
367	GL	2020	1	10218	5	8.65267	H12016.1	GER		213	LFL
367	GL	2020	2	10297	6	12.0477	H12016.1	GER		213	LFL
368	GL	2020	2	10486	6	12.0477	H12017.4	GER		214	LFL
368	GL	2020	1	10219	6	12.0477	H12017.4	GER		214	LFL
368	QLB	2020	2	11470	6	12.0477	H12017.4	GER		214	LFL
368	QLB	2020	1	11129	7	15.8752	H12017.4	GER		214	LFL
369	QLB	2020	1	11155	6	12.0477	H12019.1	GER		215	LFL
369	GL	2020	2	10421	5	8.65267	H12019.1	GER		215	LFL
369	GL	2020	1	10220	6	12.0477	H12019.1	GER		215	LFL
369	QLB	2020	2	11473	5	8.65267	H12019.1	GER		215	LFL
370	QLB	2020	2	11477	6	12.0477	H12020.9	GER		216	LFL
370	GL	2020	1	10221	6	12.0477	H12020.9	GER		216	LFL
370	QLB	2020	1	11217	7	15.8752	H12020.9	GER		216	LFL
370	GL	2020	2	10503	5	8.65267	H12020.9	GER		216	LFL
371	QLB	2020	2	11479	6	12.0477	H12021.3	GER		217	LFL
371	GL	2020	2	10415	5	8.65267	H12021.3	GER		217	LFL
371	GL	2020	1	10222	6	12.0477	H12021.3	GER		217	LFL
371	QLB	2020	1	11035	7	15.8752	H12021.3	GER		217	LFL
372	QLB	2020	2	11474	7	15.8752	H12022.4	GER		218	LFL
372	GL	2020	2	10479	7	15.8752	H12022.4	GER		218	LFL
372	QLB	2020	1	11052	7	15.8752	H12022.4	GER		218	LFL
372	GL	2020	1	10223	6	12.0477	H12022.4	GER		218	LFL
373	QLB	2020	1	11244	4	5.7131	H12023.2	GER		219	LFL
373	GL	2020	2	10390	5	8.65267	H12023.2	GER		219	LFL
373	QLB	2020	2	11480	7	15.8752	H12023.2	GER		219	LFL
373	GL	2020	1	10224	5	8.65267	H12023.2	GER		219	LFL
374	GL	2020	1	10225	5	8.65267	H12024.2	GER		220	LFL
374	QLB	2020	1	11250	4	5.7131	H12024.2	GER		220	LFL
374	QLB	2020	2	11408	5	8.65267	H12024.2	GER		220	LFL
374	GL	2020	2	10347	6	12.0477	H12024.2	GER		220	LFL
375	GL	2020	2	10378	7	15.8752	H12025.5	GER		221	LFL
375	GL	2020	1	10226	5	8.65267	H12025.5	GER		221	LFL
375	QLB	2020	1	11126	5	8.65267	H12025.5	GER		221	LFL
375	QLB	2020	2	11410	5	8.65267	H12025.5	GER		221	LFL
376	GL	2020	2	10453	6	12.0477	H12026.3	GER		222	LFL
376	QLB	2020	1	11208	7	15.8752	H12026.3	GER		222	LFL
376	QLB	2020	2	11409	5	8.65267	H12026.3	GER		222	LFL
376	GL	2020	1	10227	5	8.65267	H12026.3	GER		222	LFL
377	QLB	2020	1	11007	6	12.0477	H12027.8	GER		223	LFL
377	GL	2020	1	10228	5	8.65267	H12027.8	GER		223	LFL
377	GL	2020	2	10357	5	8.65267	H12027.8	GER		223	LFL
377	QLB	2020	2	11413	6	12.0477	H12027.8	GER		223	LFL
378	GL	2020	2	10329	6	12.0477	H12030.2	GER		224	LFL
378	QLB	2020	2	11414	5	8.65267	H12030.2	GER		224	LFL
378	QLB	2020	1	11176	7	15.8752	H12030.2	GER		224	LFL
378	GL	2020	1	10229	5	8.65267	H12030.2	GER		224	LFL
379	QLB	2020	2	11412	5	8.65267	H12032.1	GER		225	LFL
379	GL	2020	2	10286	5	8.65267	H12032.1	GER		225	LFL
379	GL	2020	1	10230	4	5.7131	H12032.1	GER		225	LFL
379	QLB	2020	1	11083	5	8.65267	H12032.1	GER		225	LFL
380	GL	2020	1	10231	6	12.0477	H12034.1	GER		226	LFL
380	GL	2020	2	10305	6	12.0477	H12034.1	GER		226	LFL
380	QLB	2020	2	11405	6	12.0477	H12034.1	GER		226	LFL
380	QLB	2020	1	11031	8	20.1165	H12034.1	GER		226	LFL
381	GL	2020	1	10232	5	8.65267	H12036.4	GER		227	LFL
381	QLB	2020	1	11077	8	20.1165	H12036.4	GER		227	LFL
381	GL	2020	2	10264	6	12.0477	H12036.4	GER		227	LFL
381	QLB	2020	2	11401	7	15.8752	H12036.4	GER		227	LFL
72	QLB	2017	2	9346	5	8.65267	Hamel	FRA	NA	NA	NA
72	QLB	2017	1	9268	5	8.65267	Hamel	FRA	NA	NA	NA
72	GL	2017	1	8204	5	8.65267	Hamel	FRA	NA	NA	NA
72	GL	2017	2	8473	5	8.65267	Hamel	FRA	NA	NA	NA
305	QLB	2020	2	11287	7	15.8752	Hardy	GER		153	NORD
305	GL	2020	2	10411	4	5.7131	Hardy	GER		153	NORD
305	QLB	2020	1	11204	6	12.0477	Hardy	GER		153	NORD
305	GL	2020	1	10158	4	5.7131	Hardy	GER		153	NORD
296	GL	2020	2	10330	1	0	Harmony	GER	Pm7	144	NORD
296	GL	2020	1	10149	1	0	Harmony	GER	Pm7	144	NORD
296	QLB	2020	2	11278	1	0	Harmony	GER	Pm7	144	NORD
296	QLB	2020	1	11099	1	0	Harmony	GER	Pm7	144	NORD
73	GL	2017	2	8493	4	5.7131	Hecht	GER		NA	NA
73	GL	2017	1	8193	5	8.65267	Hecht	GER		NA	NA
73	QLB	2017	2	9459	5	8.65267	Hecht	GER		NA	NA
73	QLB	2017	1	9103	5	8.65267	Hecht	GER		NA	NA
74	QLB	2017	2	9507	1	0	HSH_AlAlfr90Ne_288-08	GER	Pmu	NA	NA
74	GL	2017	1	8132	1	0	HSH_AlAlfr90Ne_288-08	GER	Pmu	NA	NA
74	QLB	2017	1	9138	1	0	HSH_AlAlfr90Ne_288-08	GER	Pmu	NA	NA
74	GL	2017	2	8513	1	0	HSH_AlAlfr90Ne_288-08	GER	Pmu	NA	NA
75	GL	2020	1	10036	4	5.7131	HSH_AvAut_478-12	GER	i	34	HSH
75	GL	2020	2	10363	5	8.65267	HSH_AvAut_478-12	GER	i	34	HSH
75	QLB	2020	2	11269	6	12.0477	HSH_AvAut_478-12	GER	i	34	HSH
75	QLB	2020	1	11062	7	15.8752	HSH_AvAut_478-12	GER	i	34	HSH
75	QLB	2017	1	9044	5	8.65267	HSH_AvAut_478-12	GER	i	34	HSH
75	QLB	2017	2	9451	5	8.65267	HSH_AvAut_478-12	GER	i	34	HSH
75	GL	2017	2	8487	4	5.7131	HSH_AvAut_478-12	GER	i	34	HSH
75	GL	2017	1	8093	5	8.65267	HSH_AvAut_478-12	GER	i	34	HSH
76	QLB	2017	2	9522	7	15.8752	HSH_BoxExp_335-12	GER		35	HSH
76	QLB	2020	2	11270	6	12.0477	HSH_BoxExp_335-12	GER		35	HSH
76	GL	2017	2	8332	6	12.0477	HSH_BoxExp_335-12	GER		35	HSH
76	GL	2017	1	8189	6	12.0477	HSH_BoxExp_335-12	GER		35	HSH
76	GL	2020	2	10324	6	12.0477	HSH_BoxExp_335-12	GER		35	HSH
76	GL	2020	1	10037	6	12.0477	HSH_BoxExp_335-12	GER		35	HSH
76	QLB	2017	1	9092	7	15.8752	HSH_BoxExp_335-12	GER		35	HSH
76	QLB	2020	1	11242	5	8.65267	HSH_BoxExp_335-12	GER		35	HSH
77	GL	2017	2	8435	4	5.7131	HSH_CavAve321_421-11	GER		NA	NA
77	GL	2017	1	8107	4	5.7131	HSH_CavAve321_421-11	GER		NA	NA
77	QLB	2017	2	9364	5	8.65267	HSH_CavAve321_421-11	GER		NA	NA
77	QLB	2017	1	9173	5	8.65267	HSH_CavAve321_421-11	GER		NA	NA
78	GL	2017	2	8287	4	5.7131	HSH_ChaFläfi	GER		NA	NA
78	QLB	2017	1	9109	5	8.65267	HSH_ChaFläfi	GER		NA	NA
78	GL	2017	1	8251	6	12.0477	HSH_ChaFläfi	GER		NA	NA
78	QLB	2017	2	9490	6	12.0477	HSH_ChaFläfi	GER		NA	NA
102	GL	2017	2	8278	5	8.65267	HSH_ChaIvo_16-603	GER		44	HSH
102	GL	2020	1	10046	7	15.8752	HSH_ChaIvo_16-603	GER		44	HSH
102	GL	2020	2	10404	5	8.65267	HSH_ChaIvo_16-603	GER		44	HSH
102	QLB	2017	1	9071	6	12.0477	HSH_ChaIvo_16-603	GER		44	HSH
102	QLB	2017	2	9333	5	8.65267	HSH_ChaIvo_16-603	GER		44	HSH
102	QLB	2020	2	11267	5	8.65267	HSH_ChaIvo_16-603	GER		44	HSH
102	QLB	2020	1	11102	5	8.65267	HSH_ChaIvo_16-603	GER		44	HSH
102	GL	2017	1	8050	6	12.0477	HSH_ChaIvo_16-603	GER		44	HSH
79	QLB	2017	1	9021	7	15.8752	HSH_ErbFläti_377-12	GER		36	HSH
79	GL	2017	1	8036	6	12.0477	HSH_ErbFläti_377-12	GER		36	HSH
79	GL	2020	2	10280	5	8.65267	HSH_ErbFläti_377-12	GER		36	HSH
79	QLB	2017	2	9519	6	12.0477	HSH_ErbFläti_377-12	GER		36	HSH
79	GL	2020	1	10038	4	5.7131	HSH_ErbFläti_377-12	GER		36	HSH
79	QLB	2020	2	11262	6	12.0477	HSH_ErbFläti_377-12	GER		36	HSH
79	QLB	2020	1	11113	6	12.0477	HSH_ErbFläti_377-12	GER		36	HSH
79	GL	2017	2	8340	5	8.65267	HSH_ErbFläti_377-12	GER		36	HSH
80	QLB	2017	2	9398	6	12.0477	HSH_ErbFläti_381-12	GER		37	HSH
80	QLB	2020	2	11265	5	8.65267	HSH_ErbFläti_381-12	GER		37	HSH
80	QLB	2017	1	9059	6	12.0477	HSH_ErbFläti_381-12	GER		37	HSH
80	QLB	2020	1	11206	7	15.8752	HSH_ErbFläti_381-12	GER		37	HSH
80	GL	2020	2	10307	5	8.65267	HSH_ErbFläti_381-12	GER		37	HSH
80	GL	2017	2	8456	5	8.65267	HSH_ErbFläti_381-12	GER		37	HSH
80	GL	2017	1	8079	6	12.0477	HSH_ErbFläti_381-12	GER		37	HSH
80	GL	2020	1	10039	5	8.65267	HSH_ErbFläti_381-12	GER		37	HSH
81	GL	2017	2	8343	4	5.7131	HSH_ErbFläti_384-12	GER	NA	NA	NA
81	QLB	2017	1	9204	6	12.0477	HSH_ErbFläti_384-12	GER	NA	NA	NA
81	QLB	2017	2	9515	6	12.0477	HSH_ErbFläti_384-12	GER	NA	NA	NA
81	GL	2017	1	8140	7	15.8752	HSH_ErbFläti_384-12	GER	NA	NA	NA
82	QLB	2017	1	9131	6	12.0477	HSH_ErbMon	GER		NA	NA
82	GL	2017	2	8272	5	8.65267	HSH_ErbMon	GER		NA	NA
82	GL	2017	1	8006	3	3.25901	HSH_ErbMon	GER		NA	NA
82	QLB	2017	2	9336	6	12.0477	HSH_ErbMon	GER		NA	NA
83	QLB	2017	1	9259	7	15.8752	HSH_ErbNekAzu_338-12	GER	NA	NA	NA
83	GL	2017	1	8202	7	15.8752	HSH_ErbNekAzu_338-12	GER	NA	NA	NA
83	QLB	2017	2	9338	7	15.8752	HSH_ErbNekAzu_338-12	GER	NA	NA	NA
83	GL	2017	2	8279	5	8.65267	HSH_ErbNekAzu_338-12	GER	NA	NA	NA
105	QLB	2020	2	11258	7	15.8752	HSH_FläprBox_15-249	GER		45	HSH
105	QLB	2020	1	11236	7	15.8752	HSH_FläprBox_15-249	GER		45	HSH
105	QLB	2017	1	9168	8	20.1165	HSH_FläprBox_15-249	GER		45	HSH
105	GL	2020	2	10475	7	15.8752	HSH_FläprBox_15-249	GER		45	HSH
105	GL	2017	1	8106	7	15.8752	HSH_FläprBox_15-249	GER		45	HSH
105	GL	2017	2	8328	7	15.8752	HSH_FläprBox_15-249	GER		45	HSH
105	QLB	2017	2	9437	7	15.8752	HSH_FläprBox_15-249	GER		45	HSH
105	GL	2020	1	10047	8	20.1165	HSH_FläprBox_15-249	GER		45	HSH
106	QLB	2017	1	9104	7	15.8752	HSH_FläprSkr_15-276	GER	NA	NA	NA
106	GL	2017	1	8182	6	12.0477	HSH_FläprSkr_15-276	GER	NA	NA	NA
106	QLB	2017	2	9540	6	12.0477	HSH_FläprSkr_15-276	GER	NA	NA	NA
106	GL	2017	2	8436	5	8.65267	HSH_FläprSkr_15-276	GER	NA	NA	NA
84	GL	2017	2	8431	5	8.65267	HSH_Flävi9010NekAzu_367-12	GER	NA	NA	NA
84	GL	2017	1	8213	5	8.65267	HSH_Flävi9010NekAzu_367-12	GER	NA	NA	NA
84	QLB	2017	1	9191	6	12.0477	HSH_Flävi9010NekAzu_367-12	GER	NA	NA	NA
84	QLB	2017	2	9362	5	8.65267	HSH_Flävi9010NekAzu_367-12	GER	NA	NA	NA
85	QLB	2017	2	9315	7	15.8752	HSH_FlicoAzu_331-12	GER	NA	NA	NA
85	GL	2017	2	8312	6	12.0477	HSH_FlicoAzu_331-12	GER	NA	NA	NA
85	QLB	2017	1	9245	7	15.8752	HSH_FlicoAzu_331-12	GER	NA	NA	NA
85	GL	2017	1	8017	6	12.0477	HSH_FlicoAzu_331-12	GER	NA	NA	NA
86	GL	2017	1	8023	1	0	HSH_FliCoOsk_417-11	GER	Pmu	NA	NA
86	QLB	2017	2	9518	4	5.7131	HSH_FliCoOsk_417-11	GER	Pmu	NA	NA
86	QLB	2017	1	9255	2	1.33237	HSH_FliCoOsk_417-11	GER	Pmu	NA	NA
86	GL	2017	2	8334	3	3.25901	HSH_FliCoOsk_417-11	GER	Pmu	NA	NA
87	GL	2017	2	8326	6	12.0477	HSH_FliIL2815	GER	NA	NA	NA
87	QLB	2017	2	9447	5	8.65267	HSH_FliIL2815	GER	NA	NA	NA
87	QLB	2017	1	9212	6	12.0477	HSH_FliIL2815	GER	NA	NA	NA
87	GL	2017	1	8072	6	12.0477	HSH_FliIL2815	GER	NA	NA	NA
88	GL	2017	2	8352	4	5.7131	HSH_FliIL2901	GER	i	38	HSH
88	GL	2017	1	8066	4	5.7131	HSH_FliIL2901	GER	i	38	HSH
88	QLB	2017	1	9220	5	8.65267	HSH_FliIL2901	GER	i	38	HSH
88	QLB	2017	2	9273	6	12.0477	HSH_FliIL2901	GER	i	38	HSH
89	QLB	2017	1	9127	5	8.65267	HSH_FliIL3555	GER	i	NA	NA
89	QLB	2017	2	9385	5	8.65267	HSH_FliIL3555	GER	i	NA	NA
89	GL	2017	2	8385	2	1.33237	HSH_FliIL3555	GER	i	NA	NA
89	GL	2017	1	8015	1	0	HSH_FliIL3555	GER	i	NA	NA
90	QLB	2017	1	9098	3	3.25901	HSH_FliIL86-5698	GER	i	NA	NA
90	GL	2017	2	8276	NA	NA	HSH_FliIL86-5698	GER	i	NA	NA
90	GL	2017	1	8181	5	8.65267	HSH_FliIL86-5698	GER	i	NA	NA
90	QLB	2017	2	9341	3	3.25901	HSH_FliIL86-5698	GER	i	NA	NA
91	GL	2017	1	8220	6	12.0477	HSH_FliIL86-6406	GER		39	HSH
91	QLB	2017	2	9442	5	8.65267	HSH_FliIL86-6406	GER		39	HSH
91	QLB	2020	2	11271	7	15.8752	HSH_FliIL86-6406	GER		39	HSH
91	GL	2020	2	10447	6	12.0477	HSH_FliIL86-6406	GER		39	HSH
91	GL	2020	1	10041	7	15.8752	HSH_FliIL86-6406	GER		39	HSH
91	QLB	2020	1	11173	6	12.0477	HSH_FliIL86-6406	GER		39	HSH
91	QLB	2017	1	9192	6	12.0477	HSH_FliIL86-6406	GER		39	HSH
91	GL	2017	2	8316	5	8.65267	HSH_FliIL86-6406	GER		39	HSH
92	GL	2017	2	8500	5	8.65267	HSH_GuhesJum	GER	NA	NA	NA
92	QLB	2017	1	9122	6	12.0477	HSH_GuhesJum	GER	NA	NA	NA
92	GL	2017	1	8005	6	12.0477	HSH_GuhesJum	GER	NA	NA	NA
92	QLB	2017	2	9329	6	12.0477	HSH_GuhesJum	GER	NA	NA	NA
93	GL	2017	1	8007	6	12.0477	HSH_MoSkr_423-12	GER	NA	NA	NA
93	QLB	2017	1	9135	6	12.0477	HSH_MoSkr_423-12	GER	NA	NA	NA
93	QLB	2017	2	9535	7	15.8752	HSH_MoSkr_423-12	GER	NA	NA	NA
93	GL	2017	2	8446	4	5.7131	HSH_MoSkr_423-12	GER	NA	NA	NA
94	QLB	2017	1	9066	7	15.8752	HSH_MoSkr_461-12	GER		40	HSH
94	QLB	2020	1	11081	7	15.8752	HSH_MoSkr_461-12	GER		40	HSH
94	GL	2017	2	8481	5	8.65267	HSH_MoSkr_461-12	GER		40	HSH
94	GL	2017	1	8056	5	8.65267	HSH_MoSkr_461-12	GER		40	HSH
94	GL	2020	2	10292	6	12.0477	HSH_MoSkr_461-12	GER		40	HSH
94	GL	2020	1	10042	6	12.0477	HSH_MoSkr_461-12	GER		40	HSH
94	QLB	2020	2	11257	6	12.0477	HSH_MoSkr_461-12	GER		40	HSH
94	QLB	2017	2	9463	6	12.0477	HSH_MoSkr_461-12	GER		40	HSH
95	GL	2020	1	10043	7	15.8752	HSH_NelBet_493-12	GER		41	HSH
95	GL	2017	2	8466	6	12.0477	HSH_NelBet_493-12	GER		41	HSH
95	QLB	2020	2	11268	6	12.0477	HSH_NelBet_493-12	GER		41	HSH
95	QLB	2017	1	9090	5	8.65267	HSH_NelBet_493-12	GER		41	HSH
95	GL	2020	2	10487	6	12.0477	HSH_NelBet_493-12	GER		41	HSH
95	GL	2017	1	8232	6	12.0477	HSH_NelBet_493-12	GER		41	HSH
95	QLB	2020	1	11028	8	20.1165	HSH_NelBet_493-12	GER		41	HSH
95	QLB	2017	2	9358	6	12.0477	HSH_NelBet_493-12	GER		41	HSH
96	GL	2020	2	10428	6	12.0477	HSH_NelSkr_gelb_486	GER		42	HSH
96	GL	2017	2	8275	5	8.65267	HSH_NelSkr_gelb_486	GER		42	HSH
96	QLB	2020	1	11072	8	20.1165	HSH_NelSkr_gelb_486	GER		42	HSH
96	QLB	2017	1	9228	7	15.8752	HSH_NelSkr_gelb_486	GER		42	HSH
96	GL	2020	1	10044	7	15.8752	HSH_NelSkr_gelb_486	GER		42	HSH
96	GL	2017	1	8269	7	15.8752	HSH_NelSkr_gelb_486	GER		42	HSH
96	QLB	2017	2	9331	7	15.8752	HSH_NelSkr_gelb_486	GER		42	HSH
96	QLB	2020	2	11272	7	15.8752	HSH_NelSkr_gelb_486	GER		42	HSH
97	GL	2017	1	8250	7	15.8752	HSH_NelSkr_weiss_516	GER		NA	NA
97	GL	2017	2	8336	5	8.65267	HSH_NelSkr_weiss_516	GER		NA	NA
97	QLB	2017	1	9110	6	12.0477	HSH_NelSkr_weiss_516	GER		NA	NA
97	QLB	2017	2	9524	5	8.65267	HSH_NelSkr_weiss_516	GER		NA	NA
98	QLB	2017	1	9121	5	8.65267	HSH_PanFläti_328-12	GER		43	HSH
98	GL	2017	1	8014	4	5.7131	HSH_PanFläti_328-12	GER		43	HSH
98	QLB	2017	2	9497	5	8.65267	HSH_PanFläti_328-12	GER		43	HSH
98	GL	2017	2	8519	4	5.7131	HSH_PanFläti_328-12	GER		43	HSH
98	QLB	2020	2	11261	5	8.65267	HSH_PanFläti_328-12	GER		43	HSH
98	GL	2020	1	10045	6	12.0477	HSH_PanFläti_328-12	GER		43	HSH
98	QLB	2020	1	11184	5	8.65267	HSH_PanFläti_328-12	GER		43	HSH
98	GL	2020	2	10499	5	8.65267	HSH_PanFläti_328-12	GER		43	HSH
99	QLB	2017	1	9230	7	15.8752	HSH_PanMon_319-12	GER	NA	NA	NA
99	GL	2017	1	8260	7	15.8752	HSH_PanMon_319-12	GER	NA	NA	NA
99	GL	2017	2	8440	6	12.0477	HSH_PanMon_319-12	GER	NA	NA	NA
99	QLB	2017	2	9534	7	15.8752	HSH_PanMon_319-12	GER	NA	NA	NA
101	GL	2017	2	8338	5	8.65267	HSH_SkrIvo	GER		NA	NA
101	QLB	2017	2	9511	5	8.65267	HSH_SkrIvo	GER		NA	NA
101	QLB	2017	1	9144	6	12.0477	HSH_SkrIvo	GER		NA	NA
101	GL	2017	1	8134	4	5.7131	HSH_SkrIvo	GER		NA	NA
100	QLB	2017	2	9484	6	12.0477	HSH_SWBet×_Ivory	GER	NA	NA	NA
100	GL	2017	2	8299	6	12.0477	HSH_SWBet×_Ivory	GER	NA	NA	NA
100	GL	2017	1	8133	5	8.65267	HSH_SWBet×_Ivory	GER	NA	NA	NA
100	QLB	2017	1	9148	5	8.65267	HSH_SWBet×_Ivory	GER	NA	NA	NA
104	QLB	2017	1	9184	7	15.8752	HSH_SWBetRob	GER	NA	NA	NA
104	QLB	2017	2	9280	7	15.8752	HSH_SWBetRob	GER	NA	NA	NA
104	GL	2017	1	8223	6	12.0477	HSH_SWBetRob	GER	NA	NA	NA
104	GL	2017	2	8355	6	12.0477	HSH_SWBetRob	GER	NA	NA	NA
103	GL	2017	2	8308	6	12.0477	HSH_TomSkrivo_16-748	GER	NA	NA	NA
103	QLB	2017	1	9032	6	12.0477	HSH_TomSkrivo_16-748	GER	NA	NA	NA
103	GL	2017	1	8103	4	5.7131	HSH_TomSkrivo_16-748	GER	NA	NA	NA
103	QLB	2017	2	9310	6	12.0477	HSH_TomSkrivo_16-748	GER	NA	NA	NA
297	GL	2020	2	10283	2	1.33237	Hugo	GER	APRu	145	NORD
297	QLB	2020	2	11283	4	5.7131	Hugo	GER	APRu	145	NORD
297	GL	2020	1	10150	3	3.25901	Hugo	GER	APRu	145	NORD
297	QLB	2020	1	11230	2	1.33237	Hugo	GER	APRu	145	NORD
110	GL	2017	2	8453	2	1.33237	Husky	GER	APRu	NA	NA
110	QLB	2017	2	9393	3	3.25901	Husky	GER	APRu	NA	NA
110	QLB	2017	1	9201	5	8.65267	Husky	GER	APRu	NA	NA
110	GL	2017	1	8143	4	5.7131	Husky	GER	APRu	NA	NA
201	GL	2017	1	8166	5	8.65267	Husky	GER		NA	NA
201	QLB	2017	2	9397	5	8.65267	Husky	GER		NA	NA
201	QLB	2017	1	9152	5	8.65267	Husky	GER		NA	NA
201	GL	2017	2	8461	3	3.25901	Husky	GER		NA	NA
111	QLB	2017	2	9419	5	8.65267	IL_86-4189	USA	NA	NA	NA
111	QLB	2017	1	9070	7	15.8752	IL_86-4189	USA	NA	NA	NA
111	GL	2017	2	8363	6	12.0477	IL_86-4189	USA	NA	NA	NA
111	GL	2017	1	8047	6	12.0477	IL_86-4189	USA	NA	NA	NA
112	GL	2017	2	8507	5	8.65267	IL_86-5698	USA	NA	NA	NA
112	QLB	2017	2	9320	6	12.0477	IL_86-5698	USA	NA	NA	NA
112	GL	2017	1	8245	4	5.7131	IL_86-5698	USA	NA	NA	NA
112	QLB	2017	1	9116	6	12.0477	IL_86-5698	USA	NA	NA	NA
528	GL	2020	2	10417	4	5.7131	Istra	CRO	APRu	247	HRBC
528	QLB	2020	2	11425	2	1.33237	Istra	CRO	APRu	247	HRBC
528	QLB	2020	1	11231	5	8.65267	Istra	CRO	APRu	247	HRBC
528	GL	2020	1	10252	4	5.7131	Istra	CRO	APRu	247	HRBC
108	QLB	2017	2	9285	6	12.0477	IvoFläti	GER	NA	NA	NA
108	GL	2017	1	8158	6	12.0477	IvoFläti	GER	NA	NA	NA
108	GL	2017	2	8357	5	8.65267	IvoFläti	GER	NA	NA	NA
108	QLB	2017	1	9013	6	12.0477	IvoFläti	GER	NA	NA	NA
282	QLB	2020	2	11329	6	12.0477	IvoFlätiAzuHSH 17_458	GER		131	HSH
282	QLB	2020	1	11212	6	12.0477	IvoFlätiAzuHSH 17_458	GER		131	HSH
282	GL	2020	1	10136	5	8.65267	IvoFlätiAzuHSH 17_458	GER		131	HSH
282	GL	2020	2	10262	5	8.65267	IvoFlätiAzuHSH 17_458	GER		131	HSH
283	QLB	2020	1	11045	6	12.0477	IvoFlätiAzuHSH 17_464	GER		132	HSH
283	GL	2020	2	10434	5	8.65267	IvoFlätiAzuHSH 17_464	GER		132	HSH
283	QLB	2020	2	11335	5	8.65267	IvoFlätiAzuHSH 17_464	GER		132	HSH
283	GL	2020	1	10137	4	5.7131	IvoFlätiAzuHSH 17_464	GER		132	HSH
284	QLB	2020	2	11327	NA	NA	IvoFlätiEugHSH 17_470	GER	APRu	133	HSH
284	GL	2020	2	10298	5	8.65267	IvoFlätiEugHSH 17_470	GER	APRu	133	HSH
284	GL	2020	1	10138	5	8.65267	IvoFlätiEugHSH 17_470	GER	APRu	133	HSH
284	QLB	2020	1	11050	4	5.7131	IvoFlätiEugHSH 17_470	GER	APRu	133	HSH
285	GL	2020	1	10139	5	8.65267	IvoNekExcHSH 17_476	GER		134	HSH
285	QLB	2020	1	11246	6	12.0477	IvoNekExcHSH 17_476	GER		134	HSH
285	QLB	2020	2	11332	7	15.8752	IvoNekExcHSH 17_476	GER		134	HSH
285	GL	2020	2	10482	5	8.65267	IvoNekExcHSH 17_476	GER		134	HSH
113	GL	2020	1	10050	6	12.0477	Ivory	GER		48	NORD
113	QLB	2020	2	11379	6	12.0477	Ivory	GER		48	NORD
113	QLB	2020	1	11145	6	12.0477	Ivory	GER		48	NORD
113	GL	2017	2	8311	6	12.0477	Ivory	GER		48	NORD
113	GL	2020	2	10383	5	8.65267	Ivory	GER		48	NORD
113	GL	2017	1	8139	7	15.8752	Ivory	GER		48	NORD
113	QLB	2017	1	9198	5	8.65267	Ivory	GER		48	NORD
113	QLB	2017	2	9301	6	12.0477	Ivory	GER		48	NORD
114	QLB	2017	1	9091	6	12.0477	Jaak	EST	i	NA	NA
114	GL	2017	2	8368	3	3.25901	Jaak	EST	i	NA	NA
114	GL	2017	1	8183	5	8.65267	Jaak	EST	i	NA	NA
114	QLB	2017	2	9418	3	3.25901	Jaak	EST	i	NA	NA
115	QLB	2017	2	9529	5	8.65267	Jawor	POL		49	DA
115	GL	2020	1	10051	4	5.7131	Jawor	POL		49	DA
115	QLB	2020	1	11219	5	8.65267	Jawor	POL		49	DA
115	GL	2020	2	10450	4	5.7131	Jawor	POL		49	DA
115	QLB	2017	1	9186	6	12.0477	Jawor	POL		49	DA
115	QLB	2020	2	11369	5	8.65267	Jawor	POL		49	DA
115	GL	2017	1	8225	5	8.65267	Jawor	POL		49	DA
115	GL	2017	2	8442	5	8.65267	Jawor	POL		49	DA
116	GL	2017	1	8240	5	8.65267	Jay	USA		50	PURD_UNIV
116	QLB	2017	2	9321	6	12.0477	Jay	USA		50	PURD_UNIV
116	GL	2017	2	8501	5	8.65267	Jay	USA		50	PURD_UNIV
116	GL	2020	2	10361	5	8.65267	Jay	USA		50	PURD_UNIV
116	QLB	2020	2	11375	7	15.8752	Jay	USA		50	PURD_UNIV
116	GL	2020	1	10052	5	8.65267	Jay	USA		50	PURD_UNIV
116	QLB	2017	1	9076	5	8.65267	Jay	USA		50	PURD_UNIV
116	QLB	2020	1	11041	5	8.65267	Jay	USA		50	PURD_UNIV
222	QLB	2020	1	11048	1	0	JKI_Pm_7014	GER	Pm7	97	JKI
222	GL	2020	1	10103	1	0	JKI_Pm_7014	GER	Pm7	97	JKI
222	QLB	2017	1	9086	1	0	JKI_Pm_7014	GER	Pm7	97	JKI
222	QLB	2020	2	11434	1	0	JKI_Pm_7014	GER	Pm7	97	JKI
222	GL	2017	1	8233	1	0	JKI_Pm_7014	GER	Pm7	97	JKI
222	QLB	2017	2	9441	1	0	JKI_Pm_7014	GER	Pm7	97	JKI
222	GL	2020	2	10308	1	0	JKI_Pm_7014	GER	Pm7	97	JKI
222	GL	2017	2	8317	1	0	JKI_Pm_7014	GER	Pm7	97	JKI
227	QLB	2017	2	9530	1	0	JKI_Pm_7037	GER	Pm7	NA	NA
227	QLB	2017	1	9081	1	0	JKI_Pm_7037	GER	Pm7	NA	NA
227	GL	2017	2	8450	1	0	JKI_Pm_7037	GER	Pm7	NA	NA
227	GL	2017	1	8226	1	0	JKI_Pm_7037	GER	Pm7	NA	NA
221	QLB	2017	1	9002	1	0	JKI_Pm5_7011	GER	Pm5	NA	NA
221	GL	2017	1	8162	1	0	JKI_Pm5_7011	GER	Pm5	NA	NA
221	QLB	2017	2	9427	1	0	JKI_Pm5_7011	GER	Pm5	NA	NA
221	GL	2017	2	8399	1	0	JKI_Pm5_7011	GER	Pm5	NA	NA
228	QLB	2017	2	9434	1	0	JKI_Pm5_7045	GER	Pm5	NA	NA
228	GL	2017	2	8391	1	0	JKI_Pm5_7045	GER	Pm5	NA	NA
228	GL	2017	1	8002	1	0	JKI_Pm5_7045	GER	Pm5	NA	NA
228	QLB	2017	1	9133	1	0	JKI_Pm5_7045	GER	Pm5	NA	NA
229	QLB	2020	2	11445	1	0	JKI_Pm5_7046	GER	Pm5	100	JKI
229	GL	2020	1	10106	1	0	JKI_Pm5_7046	GER	Pm5	100	JKI
229	GL	2017	2	8522	1	0	JKI_Pm5_7046	GER	Pm5	100	JKI
229	QLB	2020	1	11123	1	0	JKI_Pm5_7046	GER	Pm5	100	JKI
229	QLB	2017	2	9496	1	0	JKI_Pm5_7046	GER	Pm5	100	JKI
229	QLB	2017	1	9100	1	0	JKI_Pm5_7046	GER	Pm5	100	JKI
229	GL	2017	1	8190	1	0	JKI_Pm5_7046	GER	Pm5	100	JKI
229	GL	2020	2	10302	1	0	JKI_Pm5_7046	GER	Pm5	100	JKI
231	GL	2017	1	8116	1	0	JKI_Pm5_7050	GER	Pm5	NA	NA
231	QLB	2017	2	9343	1	0	JKI_Pm5_7050	GER	Pm5	NA	NA
231	QLB	2017	1	9177	1	0	JKI_Pm5_7050	GER	Pm5	NA	NA
231	GL	2017	2	8273	1	0	JKI_Pm5_7050	GER	Pm5	NA	NA
232	GL	2017	1	8097	1	0	JKI_Pm5_7060	GER	Pm5	NA	NA
232	QLB	2017	1	9033	1	0	JKI_Pm5_7060	GER	Pm5	NA	NA
232	GL	2017	2	8426	1	0	JKI_Pm5_7060	GER	Pm5	NA	NA
232	QLB	2017	2	9361	1	0	JKI_Pm5_7060	GER	Pm5	NA	NA
223	GL	2017	2	8401	1	0	JKI_Pm7_7018	GER	Pm7	NA	NA
223	QLB	2017	1	9235	1	0	JKI_Pm7_7018	GER	Pm7	NA	NA
223	GL	2017	1	8262	1	0	JKI_Pm7_7018	GER	Pm7	NA	NA
223	QLB	2017	2	9435	1	0	JKI_Pm7_7018	GER	Pm7	NA	NA
224	QLB	2017	2	9405	1	0	JKI_Pm7_7022	GER	Pm7	98	JKI
224	GL	2017	1	8019	1	0	JKI_Pm7_7022	GER	Pm7	98	JKI
224	GL	2017	2	8451	1	0	JKI_Pm7_7022	GER	Pm7	98	JKI
224	GL	2020	1	10104	1	0	JKI_Pm7_7022	GER	Pm7	98	JKI
224	QLB	2017	1	9249	1	0	JKI_Pm7_7022	GER	Pm7	98	JKI
224	QLB	2020	2	11447	1	0	JKI_Pm7_7022	GER	Pm7	98	JKI
224	GL	2020	2	10259	1	0	JKI_Pm7_7022	GER	Pm7	98	JKI
224	QLB	2020	1	11053	2	1.33237	JKI_Pm7_7022	GER	Pm7	98	JKI
225	GL	2017	2	8367	1	0	JKI_Pm7_7023	GER	Pm7	NA	NA
225	QLB	2017	1	9034	1	0	JKI_Pm7_7023	GER	Pm7	NA	NA
225	QLB	2017	2	9415	1	0	JKI_Pm7_7023	GER	Pm7	NA	NA
225	GL	2017	1	8096	1	0	JKI_Pm7_7023	GER	Pm7	NA	NA
230	QLB	2017	2	9339	1	0	JKI_Pm7_7049	GER	Pm7	101	JKI
230	GL	2017	2	8281	2	1.33237	JKI_Pm7_7049	GER	Pm7	101	JKI
230	GL	2017	1	8168	1	0	JKI_Pm7_7049	GER	Pm7	101	JKI
230	QLB	2020	1	11200	1	0	JKI_Pm7_7049	GER	Pm7	101	JKI
230	GL	2020	2	10491	1	0	JKI_Pm7_7049	GER	Pm7	101	JKI
230	QLB	2020	2	11442	1	0	JKI_Pm7_7049	GER	Pm7	101	JKI
230	QLB	2017	1	9157	1	0	JKI_Pm7_7049	GER	Pm7	101	JKI
230	GL	2020	1	10107	1	0	JKI_Pm7_7049	GER	Pm7	101	JKI
226	QLB	2020	1	11249	1	0	JKI_Pm9010_7030	GER	Pm9010	99	JKI
226	GL	2020	1	10105	1	0	JKI_Pm9010_7030	GER	Pm9010	99	JKI
226	QLB	2017	2	9470	3	3.25901	JKI_Pm9010_7030	GER	Pm9010	99	JKI
226	GL	2020	2	10444	1	0	JKI_Pm9010_7030	GER	Pm9010	99	JKI
226	GL	2017	1	8170	1	0	JKI_Pm9010_7030	GER	Pm9010	99	JKI
226	QLB	2017	1	9162	1	0	JKI_Pm9010_7030	GER	Pm9010	99	JKI
226	GL	2017	2	8420	1	0	JKI_Pm9010_7030	GER	Pm9010	99	JKI
226	QLB	2020	2	11441	NA	NA	JKI_Pm9010_7030	GER	Pm9010	99	JKI
117	GL	2017	1	8038	5	8.65267	Kalle	EST		NA	NA
117	QLB	2017	2	9306	6	12.0477	Kalle	EST		NA	NA
117	GL	2017	2	8301	4	5.7131	Kalle	EST		NA	NA
117	QLB	2017	1	9025	5	8.65267	Kalle	EST		NA	NA
286	GL	2020	1	10140	6	12.0477	KanExHSH 17_485	GER		135	HSH
286	QLB	2020	1	11115	6	12.0477	KanExHSH 17_485	GER		135	HSH
286	GL	2020	2	10419	5	8.65267	KanExHSH 17_485	GER		135	HSH
286	QLB	2020	2	11325	8	20.1165	KanExHSH 17_485	GER		135	HSH
287	QLB	2020	2	11323	7	15.8752	KanExHSH 17_488	GER		136	HSH
287	GL	2020	2	10512	5	8.65267	KanExHSH 17_488	GER		136	HSH
287	GL	2020	1	10141	5	8.65267	KanExHSH 17_488	GER		136	HSH
287	QLB	2020	1	11207	7	15.8752	KanExHSH 17_488	GER		136	HSH
118	QLB	2017	2	9514	5	8.65267	Kanton	GER		51	NORD
118	GL	2020	1	10053	4	5.7131	Kanton	GER		51	NORD
118	GL	2020	2	10333	5	8.65267	Kanton	GER		51	NORD
118	GL	2017	1	8218	5	8.65267	Kanton	GER		51	NORD
118	GL	2017	2	8335	5	8.65267	Kanton	GER		51	NORD
118	QLB	2020	2	11373	6	12.0477	Kanton	GER		51	NORD
118	QLB	2020	1	11049	5	8.65267	Kanton	GER		51	NORD
118	QLB	2017	1	9189	5	8.65267	Kanton	GER		51	NORD
119	GL	2017	2	8371	5	8.65267	Kaplan	GER	NA	NA	NA
119	GL	2017	1	8167	5	8.65267	Kaplan	GER	NA	NA	NA
119	QLB	2017	1	9161	7	15.8752	Kaplan	GER	NA	NA	NA
119	QLB	2017	2	9413	5	8.65267	Kaplan	GER	NA	NA	NA
298	GL	2020	2	10317	5	8.65267	Keely	GER	APRu	146	NORD
298	QLB	2020	1	11143	4	5.7131	Keely	GER	APRu	146	NORD
298	QLB	2020	2	11277	4	5.7131	Keely	GER	APRu	146	NORD
298	GL	2020	1	10151	4	5.7131	Keely	GER	APRu	146	NORD
120	GL	2017	1	8008	6	12.0477	Kent	GER	i	52	NORD
120	QLB	2017	1	9129	5	8.65267	Kent	GER	i	52	NORD
120	GL	2017	2	8455	4	5.7131	Kent	GER	i	52	NORD
120	QLB	2017	2	9392	5	8.65267	Kent	GER	i	52	NORD
121	QLB	2020	2	11370	1	0	Klaus	GER	Pmu	53	SZB
121	GL	2017	1	8113	1	0	Klaus	GER	Pmu	53	SZB
121	QLB	2020	1	11125	1	0	Klaus	GER	Pmu	53	SZB
121	QLB	2017	2	9323	1	0	Klaus	GER	Pmu	53	SZB
121	QLB	2017	1	9169	1	0	Klaus	GER	Pmu	53	SZB
121	GL	2020	2	10315	1	0	Klaus	GER	Pmu	53	SZB
121	GL	2017	2	8505	1	0	Klaus	GER	Pmu	53	SZB
121	GL	2020	1	10055	1	0	Klaus	GER	Pmu	53	SZB
122	GL	2020	2	10263	7	15.8752	Konradin	u		54	u
122	QLB	2020	1	11193	7	15.8752	Konradin	u		54	u
122	QLB	2017	2	9468	6	12.0477	Konradin	u		54	u
122	QLB	2017	1	9056	7	15.8752	Konradin	u		54	u
122	QLB	2020	2	11382	8	20.1165	Konradin	u		54	u
122	GL	2017	1	8084	6	12.0477	Konradin	u		54	u
122	GL	2020	1	10056	6	12.0477	Konradin	u		54	u
122	GL	2017	2	8418	6	12.0477	Konradin	u		54	u
123	QLB	2020	2	11381	7	15.8752	Korok	CZE		55	SEL
123	GL	2017	1	8153	5	8.65267	Korok	CZE		55	SEL
123	GL	2020	1	10057	6	12.0477	Korok	CZE		55	SEL
123	QLB	2017	2	9485	6	12.0477	Korok	CZE		55	SEL
123	QLB	2020	1	11004	6	12.0477	Korok	CZE		55	SEL
123	GL	2020	2	10448	6	12.0477	Korok	CZE		55	SEL
123	GL	2017	2	8289	6	12.0477	Korok	CZE		55	SEL
123	QLB	2017	1	9005	6	12.0477	Korok	CZE		55	SEL
60	GL	2017	1	8114	5	8.65267	Kurt	GER	NA	NA	NA
60	GL	2017	2	8490	5	8.65267	Kurt	GER	NA	NA	NA
60	QLB	2017	2	9461	5	8.65267	Kurt	GER	NA	NA	NA
60	QLB	2017	1	9176	6	12.0477	Kurt	GER	NA	NA	NA
124	GL	2020	2	10300	6	12.0477	KWS_Contender	GER		56	KWL
124	GL	2020	1	10058	7	15.8752	KWS_Contender	GER		56	KWL
124	QLB	2017	2	9356	6	12.0477	KWS_Contender	GER		56	KWL
124	GL	2017	1	8175	5	8.65267	KWS_Contender	GER		56	KWL
124	QLB	2017	1	9155	7	15.8752	KWS_Contender	GER		56	KWL
124	QLB	2020	2	11380	7	15.8752	KWS_Contender	GER		56	KWL
124	GL	2017	2	8470	5	8.65267	KWS_Contender	GER		56	KWL
124	QLB	2020	1	11166	6	12.0477	KWS_Contender	GER		56	KWL
188	QLB	2020	1	11241	6	12.0477	KWS_Contender	GER		83	KWL
188	QLB	2017	2	9298	7	15.8752	KWS_Contender	GER		83	KWL
188	GL	2020	1	10088	5	8.65267	KWS_Contender	GER		83	KWL
188	GL	2020	2	10269	5	8.65267	KWS_Contender	GER		83	KWL
188	GL	2017	1	8088	5	8.65267	KWS_Contender	GER		83	KWL
188	QLB	2020	2	11391	4	5.7131	KWS_Contender	GER		83	KWL
188	QLB	2017	1	9051	7	15.8752	KWS_Contender	GER		83	KWL
188	GL	2017	2	8527	5	8.65267	KWS_Contender	GER		83	KWL
189	QLB	2017	2	9351	1	0	KWSContNe488JKI5044	GER	Pm488	NA	NA
189	GL	2017	2	8469	1	0	KWSContNe488JKI5044	GER	Pm488	NA	NA
189	GL	2017	1	8123	1	0	KWSContNe488JKI5044	GER	Pm488	NA	NA
189	QLB	2017	1	9146	1	0	KWSContNe488JKI5044	GER	Pm488	NA	NA
190	QLB	2017	2	9365	5	8.65267	KWSContNe488JKI5049	GER	Pm488	84	JKI
190	GL	2017	1	8234	1	0	KWSContNe488JKI5049	GER	Pm488	84	JKI
190	GL	2020	1	10089	1	0	KWSContNe488JKI5049	GER	Pm488	84	JKI
190	QLB	2020	2	11398	1	0	KWSContNe488JKI5049	GER	Pm488	84	JKI
190	QLB	2017	1	9077	2	1.33237	KWSContNe488JKI5049	GER	Pm488	84	JKI
190	QLB	2020	1	11114	1	0	KWSContNe488JKI5049	GER	Pm488	84	JKI
190	GL	2017	2	8421	1	0	KWSContNe488JKI5049	GER	Pm488	84	JKI
190	GL	2020	2	10439	2	1.33237	KWSContNe488JKI5049	GER	Pm488	84	JKI
191	GL	2017	2	8489	1	0	KWSContNe488JKI5050	GER	Pm488	NA	NA
191	QLB	2017	1	9124	2	1.33237	KWSContNe488JKI5050	GER	Pm488	NA	NA
191	QLB	2017	2	9458	1	0	KWSContNe488JKI5050	GER	Pm488	NA	NA
191	GL	2017	1	8001	1	0	KWSContNe488JKI5050	GER	Pm488	NA	NA
192	GL	2020	2	10304	1	0	KWSContNe488JKI5055	GER	Pm488	85	JKI
192	GL	2017	2	8531	1	0	KWSContNe488JKI5055	GER	Pm488	85	JKI
192	QLB	2020	1	11194	1	0	KWSContNe488JKI5055	GER	Pm488	85	JKI
192	GL	2020	1	10090	1	0	KWSContNe488JKI5055	GER	Pm488	85	JKI
192	QLB	2017	1	9137	1	0	KWSContNe488JKI5055	GER	Pm488	85	JKI
192	GL	2017	1	8125	1	0	KWSContNe488JKI5055	GER	Pm488	85	JKI
192	QLB	2020	2	11393	5	8.65267	KWSContNe488JKI5055	GER	Pm488	85	JKI
192	QLB	2017	2	9289	1	0	KWSContNe488JKI5055	GER	Pm488	85	JKI
193	QLB	2017	2	9453	2	1.33237	KWSContNe488JKI5063	GER	Pm488	86	JKI
193	GL	2020	2	10484	1	0	KWSContNe488JKI5063	GER	Pm488	86	JKI
193	QLB	2020	2	11397	3	3.25901	KWSContNe488JKI5063	GER	Pm488	86	JKI
193	QLB	2017	1	9182	2	1.33237	KWSContNe488JKI5063	GER	Pm488	86	JKI
193	QLB	2020	1	11001	2	1.33237	KWSContNe488JKI5063	GER	Pm488	86	JKI
193	GL	2017	1	8222	1	0	KWSContNe488JKI5063	GER	Pm488	86	JKI
193	GL	2020	1	10091	2	1.33237	KWSContNe488JKI5063	GER	Pm488	86	JKI
193	GL	2017	2	8494	1	0	KWSContNe488JKI5063	GER	Pm488	86	JKI
463	GL	2020	1	10242	5	8.65267	Laima	LTU		237	APP
463	QLB	2020	1	11252	6.5	13.9086	Laima	LTU		237	APP
463	QLB	2020	2	11430	7	15.8752	Laima	LTU		237	APP
463	GL	2020	2	10384	5	8.65267	Laima	LTU		237	APP
125	QLB	2020	1	11088	6	12.0477	Lehenhof	GER		57	u
125	GL	2017	2	8339	4	5.7131	Lehenhof	GER		57	u
125	QLB	2017	1	9264	7	15.8752	Lehenhof	GER		57	u
125	QLB	2020	2	11383	6	12.0477	Lehenhof	GER		57	u
125	GL	2020	2	10481	5	8.65267	Lehenhof	GER		57	u
125	GL	2020	1	10059	7	15.8752	Lehenhof	GER		57	u
125	GL	2017	1	8209	5	8.65267	Lehenhof	GER		57	u
125	QLB	2017	2	9521	6	12.0477	Lehenhof	GER		57	u
177	QLB	2017	1	9057	6	12.0477	Lennon	UK	NA	NA	NA
177	GL	2017	2	8377	4	5.7131	Lennon	UK	NA	NA	NA
177	QLB	2017	2	9388	4	5.7131	Lennon	UK	NA	NA	NA
177	GL	2017	1	8083	5	8.65267	Lennon	UK	NA	NA	NA
126	GL	2017	2	8506	5	8.65267	Leo	GER		58	SZB
126	QLB	2017	2	9325	6	12.0477	Leo	GER		58	SZB
126	GL	2020	1	10060	7	15.8752	Leo	GER		58	SZB
126	GL	2020	2	10424	7	15.8752	Leo	GER		58	SZB
126	QLB	2017	1	9055	8	20.1165	Leo	GER		58	SZB
126	QLB	2020	2	11376	2	1.33237	Leo	GER		58	SZB
126	GL	2017	1	8089	5	8.65267	Leo	GER		58	SZB
126	QLB	2020	1	11026	8	20.1165	Leo	GER		58	SZB
304	GL	2020	1	10157	5	8.65267	Lion	GER		152	NORD
304	GL	2020	2	10502	5	8.65267	Lion	GER		152	NORD
304	QLB	2020	2	11276	7	15.8752	Lion	GER		152	NORD
304	QLB	2020	1	11117	7	15.8752	Lion	GER		152	NORD
212	GL	2017	1	8178	4	5.7131	Longchamp	FRA	NA	NA	NA
212	QLB	2017	1	9154	5	8.65267	Longchamp	FRA	NA	NA	NA
212	GL	2017	2	8528	4	5.7131	Longchamp	FRA	NA	NA	NA
212	QLB	2017	2	9292	5	8.65267	Longchamp	FRA	NA	NA	NA
303	GL	2020	2	10425	7	15.8752	Löyly	GER		151	NORD
303	GL	2020	1	10156	5	8.65267	Löyly	GER		151	NORD
303	QLB	2020	2	11286	8	20.1165	Löyly	GER		151	NORD
303	QLB	2020	1	11253	7	15.8752	Löyly	GER		151	NORD
461	QLB	2020	2	11431	7	15.8752	LPSH 02_202	GER		236	KWL
461	GL	2020	2	10338	6	12.0477	LPSH 02_202	GER		236	KWL
461	QLB	2020	1	11063	7	15.8752	LPSH 02_202	GER		236	KWL
461	GL	2020	1	10241	5	8.65267	LPSH 02_202	GER		236	KWL
454	QLB	2020	1	11055	8	20.1165	LPSH 02_239	GER		235	KWL
454	QLB	2020	2	11403	6	12.0477	LPSH 02_239	GER		235	KWL
454	GL	2020	1	10240	5	8.65267	LPSH 02_239	GER		235	KWL
454	GL	2020	2	10394	7	15.8752	LPSH 02_239	GER		235	KWL
127	GL	2017	1	8243	5	8.65267	LPSH_02-239	GER	NA	NA	NA
127	QLB	2017	2	9309	7	15.8752	LPSH_02-239	GER	NA	NA	NA
127	GL	2017	2	8314	6	12.0477	LPSH_02-239	GER	NA	NA	NA
127	QLB	2017	1	9107	7	15.8752	LPSH_02-239	GER	NA	NA	NA
128	QLB	2017	2	9410	7	15.8752	Lutz	GER		59	NORD
128	GL	2017	1	8148	8	20.1165	Lutz	GER		59	NORD
128	QLB	2020	2	11372	7	15.8752	Lutz	GER		59	NORD
128	GL	2017	2	8364	8	20.1165	Lutz	GER		59	NORD
128	GL	2020	2	10506	6	12.0477	Lutz	GER		59	NORD
128	GL	2020	1	10061	8	20.1165	Lutz	GER		59	NORD
128	QLB	2020	1	11076	8	20.1165	Lutz	GER		59	NORD
128	QLB	2017	1	9207	7	15.8752	Lutz	GER		59	NORD
310	QLB	2020	1	11022	7	15.8752	Magellan	GER		158	NORD
310	GL	2020	1	10163	6	12.0477	Magellan	GER		158	NORD
310	GL	2020	2	10457	6	12.0477	Magellan	GER		158	NORD
310	QLB	2020	2	11292	6	12.0477	Magellan	GER		158	NORD
203	GL	2020	1	10095	6	12.0477	Matra	NEL		90	CEB
203	GL	2020	2	10474	5	8.65267	Matra	NEL		90	CEB
203	QLB	2017	2	9281	7	15.8752	Matra	NEL		90	CEB
203	GL	2017	1	8127	6	12.0477	Matra	NEL		90	CEB
203	QLB	2017	1	9149	5	8.65267	Matra	NEL		90	CEB
203	GL	2017	2	8354	5	8.65267	Matra	NEL		90	CEB
203	QLB	2020	1	11068	7	15.8752	Matra	NEL		90	CEB
203	QLB	2020	2	11385	6	12.0477	Matra	NEL		90	CEB
294	QLB	2020	2	11279	7	15.8752	Matty	GER		142	NORD
294	QLB	2020	1	11080	6	12.0477	Matty	GER		142	NORD
294	GL	2020	2	10464	6	12.0477	Matty	GER		142	NORD
294	GL	2020	1	10147	5	8.65267	Matty	GER		142	NORD
129	GL	2020	1	10062	7	15.8752	Max	GER		60	SZB
129	QLB	2020	1	11182	6	12.0477	Max	GER		60	SZB
129	GL	2017	1	8230	6	12.0477	Max	GER		60	SZB
129	QLB	2017	2	9386	5	8.65267	Max	GER		60	SZB
129	QLB	2017	1	9079	5	8.65267	Max	GER		60	SZB
129	GL	2017	2	8376	4	5.7131	Max	GER		60	SZB
129	GL	2020	2	10401	5	8.65267	Max	GER		60	SZB
129	QLB	2020	2	11374	6	12.0477	Max	GER		60	SZB
131	GL	2017	2	8535	7	15.8752	Monarch	AUT	NA	NA	NA
131	GL	2017	1	8111	8	20.1165	Monarch	AUT	NA	NA	NA
131	QLB	2017	2	9290	7	15.8752	Monarch	AUT	NA	NA	NA
131	QLB	2017	1	9167	8	20.1165	Monarch	AUT	NA	NA	NA
466	QLB	2020	2	11418	5.5	10.2948	Montagnana	ITA		238	u
466	GL	2020	2	10462	4	5.7131	Montagnana	ITA		238	u
466	QLB	2020	1	11121	7	15.8752	Montagnana	ITA		238	u
466	GL	2020	1	10243	5	8.65267	Montagnana	ITA		238	u
132	GL	2017	1	8033	3	3.25901	Morgan_AC	CAN	APRu	NA	NA
132	QLB	2017	1	9019	3	3.25901	Morgan_AC	CAN	APRu	NA	NA
132	QLB	2017	2	9420	1	0	Morgan_AC	CAN	APRu	NA	NA
132	GL	2017	2	8370	1	0	Morgan_AC	CAN	APRu	NA	NA
133	GL	2020	1	10063	7	15.8752	Moritz	GER		61	SZB
133	QLB	2017	1	9015	7	15.8752	Moritz	GER		61	SZB
133	QLB	2020	2	11378	6	12.0477	Moritz	GER		61	SZB
133	QLB	2020	1	11107	7	15.8752	Moritz	GER		61	SZB
133	GL	2020	2	10480	6	12.0477	Moritz	GER		61	SZB
133	QLB	2017	2	9452	7	15.8752	Moritz	GER		61	SZB
133	GL	2017	1	8160	7	15.8752	Moritz	GER		61	SZB
133	GL	2017	2	8484	6	12.0477	Moritz	GER		61	SZB
273	NA	NA	NA	NA	NA	NA	NA	NA		NA	NA
288	NA	NA	NA	NA	NA	NA	NA	NA		NA	NA
346	NA	NA	NA	NA	NA	NA	NA	NA	i	NA	NA
366	NA	NA	NA	NA	NA	NA	NA	NA		NA	NA
383	NA	NA	NA	NA	NA	NA	NA	NA		NA	NA
384	NA	NA	NA	NA	NA	NA	NA	NA		NA	NA
385	NA	NA	NA	NA	NA	NA	NA	NA		NA	NA
386	NA	NA	NA	NA	NA	NA	NA	NA		NA	NA
388	NA	NA	NA	NA	NA	NA	NA	NA	APRu	NA	NA
389	NA	NA	NA	NA	NA	NA	NA	NA	APRu	NA	NA
390	NA	NA	NA	NA	NA	NA	NA	NA		NA	NA
392	NA	NA	NA	NA	NA	NA	NA	NA		NA	NA
393	NA	NA	NA	NA	NA	NA	NA	NA	APRu	NA	NA
394	NA	NA	NA	NA	NA	NA	NA	NA		NA	NA
396	NA	NA	NA	NA	NA	NA	NA	NA		NA	NA
397	NA	NA	NA	NA	NA	NA	NA	NA		NA	NA
398	NA	NA	NA	NA	NA	NA	NA	NA		NA	NA
399	NA	NA	NA	NA	NA	NA	NA	NA		NA	NA
400	NA	NA	NA	NA	NA	NA	NA	NA		NA	NA
402	NA	NA	NA	NA	NA	NA	NA	NA		NA	NA
403	NA	NA	NA	NA	NA	NA	NA	NA		NA	NA
404	NA	NA	NA	NA	NA	NA	NA	NA		NA	NA
405	NA	NA	NA	NA	NA	NA	NA	NA		NA	NA
406	NA	NA	NA	NA	NA	NA	NA	NA		NA	NA
407	NA	NA	NA	NA	NA	NA	NA	NA		NA	NA
408	NA	NA	NA	NA	NA	NA	NA	NA		NA	NA
409	NA	NA	NA	NA	NA	NA	NA	NA		NA	NA
410	NA	NA	NA	NA	NA	NA	NA	NA		NA	NA
411	NA	NA	NA	NA	NA	NA	NA	NA		NA	NA
412	NA	NA	NA	NA	NA	NA	NA	NA		NA	NA
413	NA	NA	NA	NA	NA	NA	NA	NA		NA	NA
414	NA	NA	NA	NA	NA	NA	NA	NA	Pmu	NA	NA
415	NA	NA	NA	NA	NA	NA	NA	NA		NA	NA
416	NA	NA	NA	NA	NA	NA	NA	NA		NA	NA
417	NA	NA	NA	NA	NA	NA	NA	NA		NA	NA
418	NA	NA	NA	NA	NA	NA	NA	NA		NA	NA
419	NA	NA	NA	NA	NA	NA	NA	NA		NA	NA
420	NA	NA	NA	NA	NA	NA	NA	NA	i	NA	NA
421	NA	NA	NA	NA	NA	NA	NA	NA		NA	NA
422	NA	NA	NA	NA	NA	NA	NA	NA		NA	NA
424	NA	NA	NA	NA	NA	NA	NA	NA	APRu	NA	NA
425	NA	NA	NA	NA	NA	NA	NA	NA		NA	NA
426	NA	NA	NA	NA	NA	NA	NA	NA		NA	NA
427	NA	NA	NA	NA	NA	NA	NA	NA		NA	NA
428	NA	NA	NA	NA	NA	NA	NA	NA		NA	NA
429	NA	NA	NA	NA	NA	NA	NA	NA		NA	NA
430	NA	NA	NA	NA	NA	NA	NA	NA	APRu	NA	NA
431	NA	NA	NA	NA	NA	NA	NA	NA		NA	NA
433	NA	NA	NA	NA	NA	NA	NA	NA		NA	NA
434	NA	NA	NA	NA	NA	NA	NA	NA		NA	NA
435	NA	NA	NA	NA	NA	NA	NA	NA	APRu	NA	NA
436	NA	NA	NA	NA	NA	NA	NA	NA	APRu	NA	NA
437	NA	NA	NA	NA	NA	NA	NA	NA		NA	NA
438	NA	NA	NA	NA	NA	NA	NA	NA	APRu	NA	NA
439	NA	NA	NA	NA	NA	NA	NA	NA		NA	NA
440	NA	NA	NA	NA	NA	NA	NA	NA		NA	NA
443	NA	NA	NA	NA	NA	NA	NA	NA		NA	NA
444	NA	NA	NA	NA	NA	NA	NA	NA		NA	NA
445	NA	NA	NA	NA	NA	NA	NA	NA		NA	NA
446	NA	NA	NA	NA	NA	NA	NA	NA		NA	NA
447	NA	NA	NA	NA	NA	NA	NA	NA		NA	NA
448	NA	NA	NA	NA	NA	NA	NA	NA	APRu	NA	NA
449	NA	NA	NA	NA	NA	NA	NA	NA	APRu	NA	NA
450	NA	NA	NA	NA	NA	NA	NA	NA		NA	NA
451	NA	NA	NA	NA	NA	NA	NA	NA	APRu	NA	NA
452	NA	NA	NA	NA	NA	NA	NA	NA	APRu	NA	NA
453	NA	NA	NA	NA	NA	NA	NA	NA		NA	NA
455	NA	NA	NA	NA	NA	NA	NA	NA		NA	NA
456	NA	NA	NA	NA	NA	NA	NA	NA		NA	NA
457	NA	NA	NA	NA	NA	NA	NA	NA	APRu	NA	NA
458	NA	NA	NA	NA	NA	NA	NA	NA		NA	NA
459	NA	NA	NA	NA	NA	NA	NA	NA	APRu	NA	NA
460	NA	NA	NA	NA	NA	NA	NA	NA		NA	NA
462	NA	NA	NA	NA	NA	NA	NA	NA		NA	NA
464	NA	NA	NA	NA	NA	NA	NA	NA		NA	NA
465	NA	NA	NA	NA	NA	NA	NA	NA		NA	NA
467	NA	NA	NA	NA	NA	NA	NA	NA		NA	NA
468	NA	NA	NA	NA	NA	NA	NA	NA		NA	NA
469	NA	NA	NA	NA	NA	NA	NA	NA		NA	NA
470	NA	NA	NA	NA	NA	NA	NA	NA	APRu	NA	NA
471	NA	NA	NA	NA	NA	NA	NA	NA	APRu	NA	NA
472	NA	NA	NA	NA	NA	NA	NA	NA		NA	NA
473	NA	NA	NA	NA	NA	NA	NA	NA		NA	NA
474	NA	NA	NA	NA	NA	NA	NA	NA	APRu	NA	NA
475	NA	NA	NA	NA	NA	NA	NA	NA		NA	NA
476	NA	NA	NA	NA	NA	NA	NA	NA		NA	NA
477	NA	NA	NA	NA	NA	NA	NA	NA	APRu	NA	NA
478	NA	NA	NA	NA	NA	NA	NA	NA		NA	NA
479	NA	NA	NA	NA	NA	NA	NA	NA		NA	NA
480	NA	NA	NA	NA	NA	NA	NA	NA		NA	NA
482	NA	NA	NA	NA	NA	NA	NA	NA		NA	NA
483	NA	NA	NA	NA	NA	NA	NA	NA		NA	NA
484	NA	NA	NA	NA	NA	NA	NA	NA		NA	NA
485	NA	NA	NA	NA	NA	NA	NA	NA		NA	NA
487	NA	NA	NA	NA	NA	NA	NA	NA		NA	NA
488	NA	NA	NA	NA	NA	NA	NA	NA	i	NA	NA
489	NA	NA	NA	NA	NA	NA	NA	NA		NA	NA
490	NA	NA	NA	NA	NA	NA	NA	NA		NA	NA
491	NA	NA	NA	NA	NA	NA	NA	NA	APRu	NA	NA
492	NA	NA	NA	NA	NA	NA	NA	NA	APRu	NA	NA
493	NA	NA	NA	NA	NA	NA	NA	NA		NA	NA
494	NA	NA	NA	NA	NA	NA	NA	NA		NA	NA
495	NA	NA	NA	NA	NA	NA	NA	NA		NA	NA
496	NA	NA	NA	NA	NA	NA	NA	NA		NA	NA
497	NA	NA	NA	NA	NA	NA	NA	NA	APRu	NA	NA
498	NA	NA	NA	NA	NA	NA	NA	NA	APRu	NA	NA
499	NA	NA	NA	NA	NA	NA	NA	NA		NA	NA
500	NA	NA	NA	NA	NA	NA	NA	NA		NA	NA
501	NA	NA	NA	NA	NA	NA	NA	NA	APRu	NA	NA
502	NA	NA	NA	NA	NA	NA	NA	NA	APRu	NA	NA
503	NA	NA	NA	NA	NA	NA	NA	NA	APRu	NA	NA
504	NA	NA	NA	NA	NA	NA	NA	NA	APRu	NA	NA
505	NA	NA	NA	NA	NA	NA	NA	NA		NA	NA
507	NA	NA	NA	NA	NA	NA	NA	NA		NA	NA
508	NA	NA	NA	NA	NA	NA	NA	NA		NA	NA
509	NA	NA	NA	NA	NA	NA	NA	NA	Pmu	NA	NA
510	NA	NA	NA	NA	NA	NA	NA	NA	APRu	NA	NA
512	NA	NA	NA	NA	NA	NA	NA	NA	i	NA	NA
513	NA	NA	NA	NA	NA	NA	NA	NA		NA	NA
514	NA	NA	NA	NA	NA	NA	NA	NA	APRu	NA	NA
515	NA	NA	NA	NA	NA	NA	NA	NA		NA	NA
516	NA	NA	NA	NA	NA	NA	NA	NA	APRu	NA	NA
517	NA	NA	NA	NA	NA	NA	NA	NA		NA	NA
518	NA	NA	NA	NA	NA	NA	NA	NA	Pmu	NA	NA
522	NA	NA	NA	NA	NA	NA	NA	NA		NA	NA
526	NA	NA	NA	NA	NA	NA	NA	NA		NA	NA
527	NA	NA	NA	NA	NA	NA	NA	NA		NA	NA
529	NA	NA	NA	NA	NA	NA	NA	NA	APRu	NA	NA
530	NA	NA	NA	NA	NA	NA	NA	NA	i	NA	NA
531	NA	NA	NA	NA	NA	NA	NA	NA	Pmu	NA	NA
533	NA	NA	NA	NA	NA	NA	NA	NA	APRu	NA	NA
535	NA	NA	NA	NA	NA	NA	NA	NA		NA	NA
536	NA	NA	NA	NA	NA	NA	NA	NA		NA	NA
537	NA	NA	NA	NA	NA	NA	NA	NA	APRu	NA	NA
540	NA	NA	NA	NA	NA	NA	NA	NA	Pmu	NA	NA
109	QLB	2017	1	9093	6	12.0477	NekAzu	GER		47	HSH
109	QLB	2020	2	11384	6	12.0477	NekAzu	GER		47	HSH
109	GL	2017	1	8185	7	15.8752	NekAzu	GER		47	HSH
109	GL	2020	2	10341	5	8.65267	NekAzu	GER		47	HSH
109	GL	2020	1	10049	5	8.65267	NekAzu	GER		47	HSH
109	QLB	2017	2	9421	4	5.7131	NekAzu	GER		47	HSH
109	QLB	2020	1	11135	6	12.0477	NekAzu	GER		47	HSH
109	GL	2017	2	8403	5	8.65267	NekAzu	GER		47	HSH
134	QLB	2017	2	9533	5	8.65267	Neklan	CZE		62	SEL
134	GL	2020	2	10397	7	15.8752	Neklan	CZE		62	SEL
134	GL	2020	1	10064	7	15.8752	Neklan	CZE		62	SEL
134	QLB	2017	1	9028	7	15.8752	Neklan	CZE		62	SEL
134	GL	2017	2	8447	5	8.65267	Neklan	CZE		62	SEL
134	GL	2017	1	8037	6	12.0477	Neklan	CZE		62	SEL
134	QLB	2020	1	11225	6	12.0477	Neklan	CZE		62	SEL
134	QLB	2020	2	11371	6	12.0477	Neklan	CZE		62	SEL
135	GL	2017	1	8169	7	15.8752	Nelson	GER	NA	NA	NA
135	QLB	2017	1	9158	7	15.8752	Nelson	GER	NA	NA	NA
135	GL	2017	2	8359	5	8.65267	Nelson	GER	NA	NA	NA
135	QLB	2017	2	9279	7	15.8752	Nelson	GER	NA	NA	NA
136	GL	2020	1	10065	6	12.0477	Nero	SWE		63	LM
136	GL	2017	2	8483	5	8.65267	Nero	SWE		63	LM
136	QLB	2017	2	9454	7	15.8752	Nero	SWE		63	LM
136	QLB	2017	1	9234	7	15.8752	Nero	SWE		63	LM
136	QLB	2020	2	11497	6	12.0477	Nero	SWE		63	LM
136	GL	2017	1	8268	6	12.0477	Nero	SWE		63	LM
136	GL	2020	2	10339	7	15.8752	Nero	SWE		63	LM
136	QLB	2020	1	11237	7	15.8752	Nero	SWE		63	LM
307	GL	2020	1	10160	5	8.65267	NORD 16/120	GER		155	NORD
307	GL	2020	2	10400	5	8.65267	NORD 16/120	GER		155	NORD
307	QLB	2020	1	11170	5	8.65267	NORD 16/120	GER		155	NORD
307	QLB	2020	2	11280	7	15.8752	NORD 16/120	GER		155	NORD
308	GL	2020	1	10161	6	12.0477	NORD 16/125	GER		156	NORD
308	QLB	2020	2	11301	6	12.0477	NORD 16/125	GER		156	NORD
308	GL	2020	2	10345	7	15.8752	NORD 16/125	GER		156	NORD
308	QLB	2020	1	11165	6	12.0477	NORD 16/125	GER		156	NORD
309	GL	2020	2	10370	7	15.8752	NORD 16/129	GER		157	NORD
309	GL	2020	1	10162	6	12.0477	NORD 16/129	GER		157	NORD
309	QLB	2020	2	11291	6	12.0477	NORD 16/129	GER		157	NORD
309	QLB	2020	1	11093	7	15.8752	NORD 16/129	GER		157	NORD
137	QLB	2017	1	9227	6	12.0477	Obelisk	CZE		64	SEL
137	QLB	2020	1	11144	5	8.65267	Obelisk	CZE		64	SEL
137	GL	2020	1	10066	6	12.0477	Obelisk	CZE		64	SEL
137	GL	2020	2	10376	6	12.0477	Obelisk	CZE		64	SEL
137	GL	2017	1	8266	6	12.0477	Obelisk	CZE		64	SEL
137	GL	2017	2	8386	5	8.65267	Obelisk	CZE		64	SEL
137	QLB	2017	2	9378	5	8.65267	Obelisk	CZE		64	SEL
137	QLB	2020	2	11505	5	8.65267	Obelisk	CZE		64	SEL
138	GL	2020	1	10067	6	12.0477	Oberon	CZE		65	SEL
138	QLB	2020	1	11153	6	12.0477	Oberon	CZE		65	SEL
138	GL	2020	2	10456	5	8.65267	Oberon	CZE		65	SEL
138	QLB	2020	2	11503	5	8.65267	Oberon	CZE		65	SEL
138	GL	2017	1	8061	5	8.65267	Oberon	CZE		65	SEL
138	QLB	2017	2	9373	6	12.0477	Oberon	CZE		65	SEL
138	GL	2017	2	8434	5	8.65267	Oberon	CZE		65	SEL
138	QLB	2017	1	9225	5	8.65267	Oberon	CZE		65	SEL
139	GL	2017	1	8009	5	8.65267	Olympic	NEL	APRu	66	WBP
139	GL	2020	2	10365	4	5.7131	Olympic	NEL	APRu	66	WBP
139	QLB	2017	2	9477	5	8.65267	Olympic	NEL	APRu	66	WBP
139	QLB	2017	1	9134	4	5.7131	Olympic	NEL	APRu	66	WBP
139	GL	2017	2	8407	3	3.25901	Olympic	NEL	APRu	66	WBP
139	GL	2020	1	10068	4	5.7131	Olympic	NEL	APRu	66	WBP
139	QLB	2020	2	11507	3	3.25901	Olympic	NEL	APRu	66	WBP
139	QLB	2020	1	11214	1	0	Olympic	NEL	APRu	66	WBP
211	GL	2017	1	8027	4	5.7131	Orlik	CZE	NA	NA	NA
211	QLB	2017	2	9275	7	15.8752	Orlik	CZE	NA	NA	NA
211	GL	2017	2	8351	6	12.0477	Orlik	CZE	NA	NA	NA
211	QLB	2017	1	9253	6	12.0477	Orlik	CZE	NA	NA	NA
140	GL	2017	1	8229	7	15.8752	Orrin_CDC	CAN		NA	NA
140	GL	2017	2	8344	5	8.65267	Orrin_CDC	CAN		NA	NA
140	QLB	2017	1	9088	3	3.25901	Orrin_CDC	CAN		NA	NA
140	QLB	2017	2	9523	4	5.7131	Orrin_CDC	CAN		NA	NA
141	GL	2017	1	8137	5	8.65267	OT380	CAN		NA	NA
141	GL	2017	2	8394	4	5.7131	OT380	CAN		NA	NA
141	QLB	2017	1	9203	5	8.65267	OT380	CAN		NA	NA
141	QLB	2017	2	9430	5	8.65267	OT380	CAN		NA	NA
142	QLB	2020	1	11043	7	15.8752	Ozon	GER		67	NORD
142	GL	2017	2	8498	5	8.65267	Ozon	GER		67	NORD
142	GL	2017	1	8141	6	12.0477	Ozon	GER		67	NORD
142	QLB	2017	2	9319	6	12.0477	Ozon	GER		67	NORD
142	QLB	2020	2	11512	6	12.0477	Ozon	GER		67	NORD
142	GL	2020	1	10069	5	8.65267	Ozon	GER		67	NORD
142	GL	2020	2	10323	5	8.65267	Ozon	GER		67	NORD
142	QLB	2017	1	9196	6	12.0477	Ozon	GER		67	NORD
198	GL	2017	1	8131	2	1.33237	Pal	USA	APRu	NA	NA
198	QLB	2017	1	9141	2	1.33237	Pal	USA	APRu	NA	NA
198	GL	2017	2	8313	3	3.25901	Pal	USA	APRu	NA	NA
198	QLB	2017	2	9302	2	1.33237	Pal	USA	APRu	NA	NA
311	GL	2020	1	10164	5	8.65267	Panteon	GER		159	NORD
311	QLB	2020	1	11078	7	15.8752	Panteon	GER		159	NORD
311	QLB	2020	2	11298	6	12.0477	Panteon	GER		159	NORD
311	GL	2020	2	10364	5	8.65267	Panteon	GER		159	NORD
143	QLB	2017	1	9183	6	12.0477	Panther_IPK	GER	NA	NA	NA
143	GL	2017	1	8217	6	12.0477	Panther_IPK	GER	NA	NA	NA
143	GL	2017	2	8458	5	8.65267	Panther_IPK	GER	NA	NA	NA
143	QLB	2017	2	9394	6	12.0477	Panther_IPK	GER	NA	NA	NA
519	GL	2020	2	10274	6	12.0477	Pergamon	GER		241	NORD
519	QLB	2020	1	11163	6	12.0477	Pergamon	GER		241	NORD
519	QLB	2020	2	11419	6	12.0477	Pergamon	GER		241	NORD
519	GL	2020	1	10246	6	12.0477	Pergamon	GER		241	NORD
302	GL	2020	2	10492	6	12.0477	Perun	GER		150	NORD
302	QLB	2020	2	11284	7	15.8752	Perun	GER		150	NORD
302	GL	2020	1	10155	5	8.65267	Perun	GER		150	NORD
302	QLB	2020	1	11054	7	15.8752	Perun	GER		150	NORD
144	GL	2020	2	10277	4	5.7131	Petra	SWE		68	LM
144	GL	2020	1	10070	5	8.65267	Petra	SWE		68	LM
144	QLB	2020	2	11510	6.5	13.9086	Petra	SWE		68	LM
144	QLB	2017	1	9263	7	15.8752	Petra	SWE		68	LM
144	QLB	2020	1	11060	7	15.8752	Petra	SWE		68	LM
144	GL	2017	2	8495	5	8.65267	Petra	SWE		68	LM
144	QLB	2017	2	9455	6	12.0477	Petra	SWE		68	LM
144	GL	2017	1	8197	6	12.0477	Petra	SWE		68	LM
145	GL	2017	2	8297	5	8.65267	Poncho	FRA		NA	NA
145	GL	2017	1	8055	3	3.25901	Poncho	FRA		NA	NA
145	QLB	2017	1	9067	6	12.0477	Poncho	FRA		NA	NA
145	QLB	2017	2	9486	6	12.0477	Poncho	FRA		NA	NA
199	QLB	2017	1	9179	5	8.65267	Pony	GER	NA	NA	NA
199	GL	2017	2	8467	5	8.65267	Pony	GER	NA	NA	NA
199	GL	2017	1	8112	6	12.0477	Pony	GER	NA	NA	NA
199	QLB	2017	2	9357	5	8.65267	Pony	GER	NA	NA	NA
401	GL	2020	2	10483	4.5	7.12427	Pony aus H0/17	GER		230	u
401	GL	2020	1	10235	4	5.7131	Pony aus H0/17	GER		230	u
401	QLB	2020	2	11404	5	8.65267	Pony aus H0/17	GER		230	u
401	QLB	2020	1	11227	5	8.65267	Pony aus H0/17	GER		230	u
146	GL	2020	1	10071	5	8.65267	Poseidon_VRS	GER		69	NORD
146	GL	2020	2	10309	6	12.0477	Poseidon_VRS	GER		69	NORD
146	GL	2017	2	8468	4	5.7131	Poseidon_VRS	GER		69	NORD
146	QLB	2020	2	11504	4.5	7.12427	Poseidon_VRS	GER		69	NORD
146	QLB	2020	1	11254	6.5	13.9086	Poseidon_VRS	GER		69	NORD
146	QLB	2017	1	9068	8	20.1165	Poseidon_VRS	GER		69	NORD
146	GL	2017	1	8053	6	12.0477	Poseidon_VRS	GER		69	NORD
146	QLB	2017	2	9354	7	15.8752	Poseidon_VRS	GER		69	NORD
147	QLB	2020	2	11500	6	12.0477	President	AUT		70	SBL
147	GL	2017	2	8510	5	8.65267	President	AUT		70	SBL
147	GL	2020	1	10072	4	5.7131	President	AUT		70	SBL
147	QLB	2020	1	11119	7	15.8752	President	AUT		70	SBL
147	GL	2017	1	8043	5	8.65267	President	AUT		70	SBL
147	QLB	2017	1	9022	7	15.8752	President	AUT		70	SBL
147	QLB	2017	2	9324	6	12.0477	President	AUT		70	SBL
147	GL	2020	2	10266	5	8.65267	President	AUT		70	SBL
234	GL	2020	2	10429	6	12.0477	Prokop	SVK		102	VURV
234	QLB	2017	2	9539	7	15.8752	Prokop	SVK		102	VURV
234	GL	2017	2	8449	5	8.65267	Prokop	SVK		102	VURV
234	GL	2017	1	8200	8	20.1165	Prokop	SVK		102	VURV
234	QLB	2017	1	9270	7	15.8752	Prokop	SVK		102	VURV
234	QLB	2020	2	11437	6	12.0477	Prokop	SVK		102	VURV
234	QLB	2020	1	11006	6	12.0477	Prokop	SVK		102	VURV
234	GL	2020	1	10108	8	20.1165	Prokop	SVK		102	VURV
200	QLB	2017	1	9023	7	15.8752	Pusa_Hybrid_G	IND		88	u
200	GL	2017	2	8520	6	12.0477	Pusa_Hybrid_G	IND		88	u
200	GL	2017	1	8040	5	8.65267	Pusa_Hybrid_G	IND		88	u
200	QLB	2020	1	11095	8	20.1165	Pusa_Hybrid_G	IND		88	u
200	QLB	2017	2	9509	6	12.0477	Pusa_Hybrid_G	IND		88	u
200	GL	2020	1	10093	7	15.8752	Pusa_Hybrid_G	IND		88	u
200	QLB	2020	2	11386	7	15.8752	Pusa_Hybrid_G	IND		88	u
200	GL	2020	2	10500	6	12.0477	Pusa_Hybrid_G	IND		88	u
148	QLB	2017	1	9024	6	12.0477	Raven	CZE		71	SEL
148	GL	2020	2	10435	5	8.65267	Raven	CZE		71	SEL
148	GL	2017	1	8031	5	8.65267	Raven	CZE		71	SEL
148	QLB	2017	2	9457	5	8.65267	Raven	CZE		71	SEL
148	GL	2017	2	8492	5	8.65267	Raven	CZE		71	SEL
148	QLB	2020	2	11498	5	8.65267	Raven	CZE		71	SEL
148	QLB	2020	1	11205	6	12.0477	Raven	CZE		71	SEL
148	GL	2020	1	10073	7	15.8752	Raven	CZE		71	SEL
149	GL	2017	1	8044	3	3.25901	Rigodon_AC	CAN	APRu	NA	NA
149	QLB	2017	1	9017	5	8.65267	Rigodon_AC	CAN	APRu	NA	NA
149	GL	2017	2	8533	5	8.65267	Rigodon_AC	CAN	APRu	NA	NA
149	QLB	2017	2	9296	5	8.65267	Rigodon_AC	CAN	APRu	NA	NA
150	QLB	2017	1	9061	4	5.7131	Roope	FIN		NA	NA
150	GL	2017	1	8054	4	5.7131	Roope	FIN		NA	NA
150	GL	2017	2	8525	5	8.65267	Roope	FIN		NA	NA
150	QLB	2017	2	9498	5	8.65267	Roope	FIN		NA	NA
151	GL	2017	1	8119	5	8.65267	Rozmar	CZE		NA	NA
151	QLB	2017	2	9488	5	8.65267	Rozmar	CZE		NA	NA
151	QLB	2017	1	9175	5	8.65267	Rozmar	CZE		NA	NA
151	GL	2017	2	8291	4	5.7131	Rozmar	CZE		NA	NA
152	GL	2017	2	8429	5	8.65267	Sang	SWE	NA	NA	NA
152	QLB	2017	1	9010	6	12.0477	Sang	SWE	NA	NA	NA
152	QLB	2017	2	9369	6	12.0477	Sang	SWE	NA	NA	NA
152	GL	2017	1	8151	5	8.65267	Sang	SWE	NA	NA	NA
214	GL	2017	1	8257	5	8.65267	Santa_Fe	ARG	NA	NA	NA
214	GL	2017	2	8321	5	8.65267	Santa_Fe	ARG	NA	NA	NA
214	QLB	2017	1	9226	5	8.65267	Santa_Fe	ARG	NA	NA	NA
214	QLB	2017	2	9449	5	8.65267	Santa_Fe	ARG	NA	NA	NA
41	GL	2020	2	10332	7	15.8752	SE_13_3002	AUT		NA	NA
41	QLB	2020	1	11116	6	12.0477	SE_13_3002	AUT		NA	NA
41	GL	2017	2	8521	7	15.8752	SE_13_3002	AUT		NA	NA
41	GL	2020	1	10021	8	20.1165	SE_13_3002	AUT		NA	NA
41	GL	2017	1	8215	7	15.8752	SE_13_3002	AUT		NA	NA
41	QLB	2020	2	11461	7	15.8752	SE_13_3002	AUT		NA	NA
41	QLB	2017	1	9194	8	20.1165	SE_13_3002	AUT		NA	NA
41	QLB	2017	2	9506	7	15.8752	SE_13_3002	AUT		NA	NA
42	GL	2017	1	8046	1	0	SE_14-3003	AUT	Pmu	NA	NA
42	QLB	2017	1	9063	1	0	SE_14-3003	AUT	Pmu	NA	NA
42	GL	2017	2	8379	1	0	SE_14-3003	AUT	Pmu	NA	NA
42	QLB	2017	2	9382	1	0	SE_14-3003	AUT	Pmu	NA	NA
43	QLB	2017	2	9314	6	12.0477	SE_14-3004	AUT	NA	NA	NA
43	GL	2017	1	8212	5	8.65267	SE_14-3004	AUT	NA	NA	NA
43	GL	2017	2	8307	6	12.0477	SE_14-3004	AUT	NA	NA	NA
43	QLB	2017	1	9181	7	15.8752	SE_14-3004	AUT	NA	NA	NA
44	GL	2017	1	8063	1	0	SE_15-4001	AUT	Pmu	NA	NA
44	GL	2017	2	8303	1	0	SE_15-4001	AUT	Pmu	NA	NA
44	QLB	2017	2	9312	1	0	SE_15-4001	AUT	Pmu	NA	NA
44	QLB	2017	1	9217	1	0	SE_15-4001	AUT	Pmu	NA	NA
45	GL	2017	1	8003	5	8.65267	SE_305/12	AUT		20	EDH
45	QLB	2017	2	9283	6	12.0477	SE_305/12	AUT		20	EDH
45	GL	2017	2	8347	5	8.65267	SE_305/12	AUT		20	EDH
45	GL	2020	2	10275	6	12.0477	SE_305/12	AUT		20	EDH
45	GL	2020	1	10022	5	8.65267	SE_305/12	AUT		20	EDH
45	QLB	2020	1	11203	6	12.0477	SE_305/12	AUT		20	EDH
45	QLB	2020	2	11462	6	12.0477	SE_305/12	AUT		20	EDH
45	QLB	2017	1	9126	6	12.0477	SE_305/12	AUT		20	EDH
46	QLB	2017	1	9188	7	15.8752	SE_306/12	AUT		21	EDH
46	GL	2017	2	8283	5	8.65267	SE_306/12	AUT		21	EDH
46	QLB	2020	2	11463	7	15.8752	SE_306/12	AUT		21	EDH
46	GL	2020	2	10314	7	15.8752	SE_306/12	AUT		21	EDH
46	QLB	2017	2	9332	7	15.8752	SE_306/12	AUT		21	EDH
46	GL	2020	1	10023	5	8.65267	SE_306/12	AUT		21	EDH
46	GL	2017	1	8219	7	15.8752	SE_306/12	AUT		21	EDH
46	QLB	2020	1	11015	6	12.0477	SE_306/12	AUT		21	EDH
47	GL	2017	1	8105	5	8.65267	SE_309/12	AUT		22	EDH
47	QLB	2020	1	11175	7	15.8752	SE_309/12	AUT		22	EDH
47	GL	2017	2	8380	5	8.65267	SE_309/12	AUT		22	EDH
47	QLB	2017	1	9043	6	12.0477	SE_309/12	AUT		22	EDH
47	GL	2020	2	10260	5	8.65267	SE_309/12	AUT		22	EDH
47	GL	2020	1	10024	5	8.65267	SE_309/12	AUT		22	EDH
47	QLB	2020	2	11451	6	12.0477	SE_309/12	AUT		22	EDH
47	QLB	2017	2	9390	5	8.65267	SE_309/12	AUT		22	EDH
48	GL	2017	1	8259	5	8.65267	SE_310-05	AUT		23	EDH
48	QLB	2017	1	9232	6	12.0477	SE_310-05	AUT		23	EDH
48	GL	2017	2	8315	4	5.7131	SE_310-05	AUT		23	EDH
48	GL	2020	2	10446	5	8.65267	SE_310-05	AUT		23	EDH
48	GL	2020	1	10025	5	8.65267	SE_310-05	AUT		23	EDH
48	QLB	2020	2	11449	6	12.0477	SE_310-05	AUT		23	EDH
48	QLB	2020	1	11084	5	8.65267	SE_310-05	AUT		23	EDH
48	QLB	2017	2	9303	6	12.0477	SE_310-05	AUT		23	EDH
49	QLB	2020	1	11023	7	15.8752	SE_320/11	AUT		24	EDH
49	GL	2020	1	10026	5	8.65267	SE_320/11	AUT		24	EDH
49	QLB	2017	2	9347	6	12.0477	SE_320/11	AUT		24	EDH
49	GL	2017	2	8478	5	8.65267	SE_320/11	AUT		24	EDH
49	QLB	2017	1	9231	6	12.0477	SE_320/11	AUT		24	EDH
49	GL	2020	2	10294	6	12.0477	SE_320/11	AUT		24	EDH
49	QLB	2020	2	11457	7	15.8752	SE_320/11	AUT		24	EDH
49	GL	2017	1	8256	3	3.25901	SE_320/11	AUT		24	EDH
50	GL	2017	1	8159	6	12.0477	SE_401/12	AUT	NA	NA	NA
50	QLB	2017	2	9349	7	15.8752	SE_401/12	AUT	NA	NA	NA
50	QLB	2017	1	9009	7	15.8752	SE_401/12	AUT	NA	NA	NA
50	GL	2017	2	8479	6	12.0477	SE_401/12	AUT	NA	NA	NA
249	QLB	2017	1	9174	7	15.8752	SE16-3003	AUT	NA	NA	NA
249	GL	2017	1	8118	5	8.65267	SE16-3003	AUT	NA	NA	NA
249	GL	2017	2	8331	6	12.0477	SE16-3003	AUT	NA	NA	NA
249	QLB	2017	2	9517	7	15.8752	SE16-3003	AUT	NA	NA	NA
250	GL	2017	2	8322	5	8.65267	SE16-3004	AUT	NA	NA	NA
250	GL	2017	1	8165	5	8.65267	SE16-3004	AUT	NA	NA	NA
250	QLB	2017	2	9436	5	8.65267	SE16-3004	AUT	NA	NA	NA
250	QLB	2017	1	9006	7	15.8752	SE16-3004	AUT	NA	NA	NA
251	GL	2020	1	10117	7	15.8752	SE16-3005	AUT		112	EDH
251	GL	2020	2	10334	6	12.0477	SE16-3005	AUT		112	EDH
251	QLB	2020	2	11488	6	12.0477	SE16-3005	AUT		112	EDH
251	QLB	2020	1	11138	7	15.8752	SE16-3005	AUT		112	EDH
251	QLB	2017	1	9118	6	12.0477	SE16-3005	AUT		112	EDH
251	QLB	2017	2	9387	5	8.65267	SE16-3005	AUT		112	EDH
251	GL	2017	2	8389	5	8.65267	SE16-3005	AUT		112	EDH
251	GL	2017	1	8248	5	8.65267	SE16-3005	AUT		112	EDH
153	GL	2017	2	8536	5	8.65267	Seldon	AUT	NA	NA	NA
153	QLB	2017	2	9293	6	12.0477	Seldon	AUT	NA	NA	NA
153	GL	2017	1	8237	6	12.0477	Seldon	AUT	NA	NA	NA
153	QLB	2017	1	9085	6	12.0477	Seldon	AUT	NA	NA	NA
315	QLB	2020	1	11142	7	15.8752	Sidney	GER		163	NORD
315	GL	2020	1	10168	6	12.0477	Sidney	GER		163	NORD
315	GL	2020	2	10258	5	8.65267	Sidney	GER		163	NORD
315	QLB	2020	2	11303	6	12.0477	Sidney	GER		163	NORD
154	GL	2020	2	10289	5	8.65267	Simon	GER		NA	NA
154	QLB	2020	2	11502	5	8.65267	Simon	GER		NA	NA
154	GL	2020	1	10074	7	15.8752	Simon	GER		NA	NA
154	QLB	2020	1	11003	6	12.0477	Simon	GER		NA	NA
155	GL	2017	2	8350	6	12.0477	Sirene_DS	FRA		72	INRA
155	GL	2017	1	8039	5	8.65267	Sirene_DS	FRA		72	INRA
155	QLB	2020	2	11508	6	12.0477	Sirene_DS	FRA		72	INRA
155	QLB	2017	2	9282	7	15.8752	Sirene_DS	FRA		72	INRA
155	GL	2020	2	10496	5	8.65267	Sirene_DS	FRA		72	INRA
155	GL	2020	1	10075	5	8.65267	Sirene_DS	FRA		72	INRA
155	QLB	2017	1	9018	7	15.8752	Sirene_DS	FRA		72	INRA
155	QLB	2020	1	11174	5	8.65267	Sirene_DS	FRA		72	INRA
[truncated: 216 more rows]
