# Supplementary material for: Genetic mapping of the powdery mildew resistance gene Pm7 on oat chromosome 5D
Source: Theor Appl Genet. 2023 Mar 13;136(3):53. doi: 10.1007/s00122-023-04288-z (PMC10011287; doi:10.1007/s00122-023-04288-z)
Supplement: Supplementary file 12 — Supplementary file12 (XLSX 21 KB) [file 122_2023_4288_MOESM12_ESM.xlsx]

## Sheet: mlmPm7Fn
Table S5 BLAST results of sequences of significant markers in A. erianthi sequence
summary GWAS for significant MTAs												Marker alleles of Pm7 carrier																		Marker alleles of non Pm7 carrier
rs.	Chr	Pos	df	F	p	add_effect	add_F	add_p	dom_effect	dom_F	dom_p	X121_Klaus	X178_H11017.1_APR122.Galaxy	X184_H10009.5_APR122.Galaxy	X185_H10009.6.1_APR122.Galaxy	X186_H10009.6.2_APR122.Galaxy	X187_H10009.6.3_APR122.Galaxy	X222_Profi.Profi_x..A.p._x_A.lo..x_AS_93_x_Gra.._x_Profi.	X225_Profi.Profi_x..LP_8947_x_APR_166._x_Profi.	X227_Profi.Profi_x..A.p._x_A.lo..x_AS_93_x_Gra.._x_Profi.	X239_Delfin	X248_SE15.3002SH.Enjoy..WP2.2017inAT	X295_Yukon	X296_Harmony	X300_Benny	X322_NORD_18.120	X324_NORD_18.133	X331_NORD_18.329	X332_NORD_18.330	X66_Galaxy_Ua_Check	X146_Poseidon_VRS	X165_Symphony	X179_H11017.3.2_APR122.Galaxy	X180_H11017.4.2_APR122.Galaxy_lg	X181_H11017.6_APR122.Galaxy	X182_H11017.7_APR122.Galaxy	X183_H11017.10_APR122.Galaxy	X188_KWS_Contender	X189_KWSContenderx.BC1Neklanx.A.s.488x.SaiaxCW57.	X190_KWSContenderx.BC1Neklanx.A.s.488x.SaiaxCW57.	X191_KWSContenderx.BC1Neklanx.A.s.488x.SaiaxCW57.	X192_KWSContenderx.BC1Neklanx.A.s.488x.SaiaxCW57.	X193_KWSContenderx.BC1Neklanx.A.s.488x.SaiaxCW57.	X221_Profi.Profi_x..A.p._x_A.lo..x_AS_93_x_Gra.._x_Profi.	X226_Neklan.Neklan_x..Fl._vita_x_90.10.x_Neklan.	X305_NORD_15.325	X307_NORD_16.120	X308_NORD_16.125	X309_NORD_16.129
avgbs_23968.1.42	5D	495885707	2	12.4239	9.2467e-06	-9.18	23.4269	2.91e-06	13.9099	2.72587	0.10059	NN	NN	NN	NN	NN	NN	NN	NN	NN	NN	NN	NN	NN	NN	NN	NN	NN	NN	TT	TT	TT	TT	TT	TT	TT	TT	TT	TT	TT	TT	TT	TT	TT	TT	TT	TT	TT	TT
avgbs_102450.1.35	5D	495984847	2	52.987	0	21.4328	101.917	3.74e-19	-25	3.25542	0.07292	TT	TT	TT	TT	TT	TT	TT	TT	TT	TT	TT	TT	TT	TT	TT	TT	TT	TT	CC	CC	CC	CC	CC	CC	CC	CC	CC	CC	CC	CC	CC	CC	CC	CC	CC	CC	CC	CC
avgbs_cluster_11471.1.25	5D	495985983										CC	CC	CC	CC	CC	CC	CC	CC	CC	CC	CC	CC	CC	CC	CC	CC	CC	CC	GG	GG	GG	GG	GG	NN	GG	GG	GG	GG	GG	GG	GG	GG	GG	GG	GG	GG	GG	GG
avgbs_cluster_11471.1.29	5D	495985987										GG	GG	GG	GG	GG	GG	GG	GG	GG	GG	GG	GG	GG	GG	GG	GG	GG	GG	AA	AA	AA	AA	AA	NN	AA	AA	AA	AA	AA	AA	AA	AA	AA	AA	AA	AA	AA	AA
avgbs_cluster_11471.1.30	5D	495985988										AA	AA	AA	AA	AA	AA	AA	AA	AA	AA	AA	AA	AA	AA	AA	AA	AA	AA	GG	GG	GG	GG	GG	NN	GG	GG	GG	GG	GG	GG	GG	GG	GG	GG	GG	GG	GG	GG
avgbs_cluster_1031.1.26	5D	498513884	2	23.319	1.07e-09	-11.6	46.1831	1.65e-10	12.9421	2.13192	0.14606	NN	NN	NN	NN	NN	NN	NN	NN	NN	NN	NN	NN	NN	NN	NN	NN	NN	NN	TT	TT	TT	TT	TT	TT	TT	TT	TT	TT	TT	NN	TT	TT	TT	TT	TT	TT	TT	TT
avgbs2_4309.1.26	5D	498513884	2	23.319	1.07e-09	-11.6	46.1831	1.65e-10	12.9421	2.13192	0.14606	NN	NN	NN	NN	NN	NN	NN	NN	NN	NN	NN	NN	NN	NN	NN	NN	NN	NN	TT	TT	TT	TT	TT	TT	TT	TT	TT	TT	TT	NN	TT	TT	TT	TT	TT	TT	TT	TT
avgbs_48629.1.7	5D	498531897	2	10.1384	6.924e-05	-7.18	20.2572	1.25e-05	5.08302	0.29907	0.58519	NN	NN	NN	TT	NN	NN	NN	NN	NN	NN	NN	NN	NN	NN	NN	NN	NN	NN	TT	TT	TT	TT	TT	TT	TT	TT	TT	TT	CC	CT	NN	TT	TT	TT	TT	TT	TT	TT
avgbs_11862.1.18	5D	498938821	2	24.3471	4.8e-10	11.0174	48.6749	6.07e-11	7.10286	0.50475	0.47837	TT	TT	TT	TT	TT	TT	TT	TT	TT	TT	TT	TT	TT	TT	TT	TT	TT	TT	AA	AA	AA	AA	AA	NN	AA	AA	AA	AA	AA	AA	AA	AA	AA	AA	AA	AA	AA	AA
avgbs_126349.1.62	5D	499796133	2	22.5304	1.99e-09	-11.2	44.2539	3.6e-10	20.6092	2.01454	0.15759	NN	NN	NN	NN	NN	NN	CC	NN	NN	NN	NN	NN	NN	NN	NN	NN	NN	NN	TT	TT	TT	TT	TT	TT	TT	TT	TT	TT	TT	TT	TT	TT	TT	TT	TT	TT	TT	TT
avgbs_cluster_10587.1.52	5D	500102774	1	20.0593	1.3685e-05	NA	NA	NA	NA	NA	NA	NN	NN	NN	NN	NN	NN	NN	NN	NN	NN	NN	NN	NN	NN	NN	NN	NN	NN	CC	CC	CC	CC	CC	CC	CC	NN	CC	CC	TT	CC	CC	CC	CC	CC	CC	CC	CC	CC
avgbs_cluster_10587.1.55	5D	500102777	1	25.5716	1.0899e-06	NA	NA	NA	NA	NA	NA	NN	NN	NN	NN	NN	NN	NN	NN	NN	NN	NN	NN	NN	NN	NN	NN	NN	NN	GG	GG	GG	GG	GG	GG	GG	NN	GG	GG	AA	GG	GG	GG	GG	GG	GG	GG	GG	GG
avgbs_49945.1.62	5D	501576522	2	10.984	3.2873e-05	-6.92	21.6835	6.5e-06	8.02446	0.60567	0.43752	NN	NN	NN	NN	NN	NN	NN	NN	NN	NN	NN	NN	NN	NN	NN	NN	NN	NN	TT	TT	TT	TT	TT	TT	TT	TT	TT	TT	CC	TT	TT	TT	TT	TT	TT	TT	TT	TT
avgbs_cluster_3739.1.8	5D	501873986	2	21.699	3.86e-09	-10.8	42.4866	7.42e-10	14.9071	2.19474	0.14029	NN	NN	NN	NN	NN	NN	NN	NN	NN	NN	NN	NN	NN	NN	NN	NN	NN	NN	GG	GG	GG	GG	GG	GG	GG	GG	GG	GG	AA	GG	GG	GG	GG	GG	GG	GG	GG	GG
[truncated: 30 more columns]
