# Supplementary material for: Genetic mapping of the powdery mildew resistance gene Pm7 on oat chromosome 5D
Source: Theor Appl Genet. 2023 Mar 13;136(3):53. doi: 10.1007/s00122-023-04288-z (PMC10011287; doi:10.1007/s00122-023-04288-z)
Supplement: Supplementary file 13 — Supplementary file13 (XLSX 29 KB) [file 122_2023_4288_MOESM13_ESM.xlsx]

## Sheet: Eriantha_2C
Candidate genes from eriantha 527mbp-534mbp on chr2C (=SctCcfP_1285_2510)
Pseudomolecule	Start	End	ID	Alias	Strand	Description
SctCcfP_1285_2510	527031021	527031506	AE020341	AE020341,maker-SctCcfP_1285_2510-snap-gene-5270.4	+
SctCcfP_1285_2510	527095958	527098837	AE020342	AE020342,maker-SctCcfP_1285_2510-snap-gene-5271.21	+	Similar to Phosphomannomutase (Triticum aestivum)
SctCcfP_1285_2510	527101470	527105853	AE020343	AE020343,maker-SctCcfP_1285_2510-augustus-gene-5271.14	-	Similar to PAB2: Polyadenylate-binding protein 2 (Arabidopsis thaliana)
SctCcfP_1285_2510	527175341	527175532	AE020344	AE020344,snap_masked-SctCcfP_1285_2510-processed-gene-5271.9	+
SctCcfP_1285_2510	527205816	527211653	AE020345	AE020345,maker-SctCcfP_1285_2510-augustus-gene-5272.15	+	Similar to NRAMP5: Metal transporter Nramp5 (Oryza sativa subsp. japonica)
SctCcfP_1285_2510	527310872	527321367	AE020346	AE020346,maker-SctCcfP_1285_2510-snap-gene-5273.13	+	Similar to At4g00590: Putative threonine aspartase (Arabidopsis thaliana)
SctCcfP_1285_2510	527365563	527368537	AE020347	AE020347,augustus_masked-SctCcfP_1285_2510-processed-gene-5273.40	+	Similar to NUDT26: Nudix hydrolase 26%2C chloroplastic (Arabidopsis thaliana)
SctCcfP_1285_2510	527377767	527381601	AE020348	AE020348,augustus_masked-SctCcfP_1285_2510-processed-gene-5273.43	-	Similar to TMK3: Receptor-like kinase TMK3 (Arabidopsis thaliana)
SctCcfP_1285_2510	527400769	527404476	AE020349	AE020349,maker-SctCcfP_1285_2510-augustus-gene-5274.5	-
SctCcfP_1285_2510	527448717	527456693	AE020350	AE020350,maker-SctCcfP_1285_2510-snap-gene-5274.17	-	Similar to dapb1: Dipeptidyl aminopeptidase BI (Pseudoxanthomonas mexicana)
SctCcfP_1285_2510	527480350	527485120	AE020351	AE020351,maker-SctCcfP_1285_2510-snap-gene-5275.7	+	Similar to SYNC1: Asparagine--tRNA ligase%2C cytoplasmic 1 (Arabidopsis thaliana)
SctCcfP_1285_2510	527501345	527503611	AE020352	AE020352,maker-SctCcfP_1285_2510-augustus-gene-5275.32	+
SctCcfP_1285_2510	527550432	527554407	AE020353	AE020353,maker-SctCcfP_1285_2510-snap-gene-5275.9	+
SctCcfP_1285_2510	527589841	527593089	AE020354	AE020354,snap_masked-SctCcfP_1285_2510-processed-gene-5276.12	-
SctCcfP_1285_2510	527661356	527664139	AE020355	AE020355,maker-SctCcfP_1285_2510-augustus-gene-5276.15	+
SctCcfP_1285_2510	527715402	527717012	AE020356	AE020356,maker-SctCcfP_1285_2510-exonerate_protein2genome-gene-5277.10	+
SctCcfP_1285_2510	527721051	527721911	AE020357	AE020357,snap_masked-SctCcfP_1285_2510-processed-gene-5277.7	-
SctCcfP_1285_2510	527745766	527747883	AE020358	AE020358,maker-SctCcfP_1285_2510-augustus-gene-5277.2	-
SctCcfP_1285_2510	527750648	527757234	AE020359	AE020359,maker-SctCcfP_1285_2510-augustus-gene-5277.0	+
SctCcfP_1285_2510	527768566	527786981	AE020360	AE020360,maker-SctCcfP_1285_2510-snap-gene-5277.38	+
SctCcfP_1285_2510	527812248	527817266	AE020361	AE020361,maker-SctCcfP_1285_2510-snap-gene-5278.24	+
SctCcfP_1285_2510	527821210	527821884	AE020362	AE020362,snap_masked-SctCcfP_1285_2510-processed-gene-5278.20	-
SctCcfP_1285_2510	527888698	527889332	AE020363	AE020363,maker-SctCcfP_1285_2510-augustus-gene-5278.9	-
SctCcfP_1285_2510	527901616	527902236	AE020364	AE020364,maker-SctCcfP_1285_2510-exonerate_protein2genome-gene-5279.9	+	Similar to NHL3: NDR1/HIN1-Like protein 3 (Arabidopsis thaliana)
SctCcfP_1285_2510	527938639	527943727	AE020365	AE020365,maker-SctCcfP_1285_2510-augustus-gene-5279.24	-
SctCcfP_1285_2510	527958547	527958642	AE020366	AE020366,maker-SctCcfP_1285_2510-exonerate_protein2genome-gene-5279.10	+
SctCcfP_1285_2510	527967775	527969301	AE020367	AE020367,snap_masked-SctCcfP_1285_2510-processed-gene-5279.20	-
SctCcfP_1285_2510	527977796	527980504	AE020368	AE020368,maker-SctCcfP_1285_2510-snap-gene-5279.8	-
SctCcfP_1285_2510	527984724	527986237	AE020369	AE020369,maker-SctCcfP_1285_2510-augustus-gene-5279.23	+
SctCcfP_1285_2510	527987155	527988172	AE020370	AE020370,maker-SctCcfP_1285_2510-exonerate_protein2genome-gene-5279.12	+
SctCcfP_1285_2510	528010250	528011160	AE020371	AE020371,maker-SctCcfP_1285_2510-exonerate_est2genome-gene-5280.0	+
SctCcfP_1285_2510	528016089	528026638	AE020372	AE020372,maker-SctCcfP_1285_2510-snap-gene-5280.21	-
SctCcfP_1285_2510	528046877	528047068	AE020373	AE020373,snap_masked-SctCcfP_1285_2510-processed-gene-5280.9	+
SctCcfP_1285_2510	528081592	528083577	AE020374	AE020374,maker-SctCcfP_1285_2510-snap-gene-5280.19	+
SctCcfP_1285_2510	528101429	528106240	AE020375	AE020375,maker-SctCcfP_1285_2510-exonerate_est2genome-gene-5281.6	-
SctCcfP_1285_2510	528125494	528125736	AE020376	AE020376,maker-SctCcfP_1285_2510-exonerate_protein2genome-gene-5281.9	-
SctCcfP_1285_2510	528126319	528134001	AE020377	AE020377,maker-SctCcfP_1285_2510-snap-gene-5281.14	-	Similar to PPR4: Pentatricopeptide repeat-containing protein At5g04810%2C chloroplastic (Arabidopsis thaliana)
SctCcfP_1285_2510	528171079	528172146	AE020378	AE020378,snap_masked-SctCcfP_1285_2510-processed-gene-5281.16	+
SctCcfP_1285_2510	528200432	528203317	AE020379	AE020379,maker-SctCcfP_1285_2510-snap-gene-5282.24	-	Similar to KCS2: 3-ketoacyl-CoA synthase 2 (Arabidopsis thaliana)
SctCcfP_1285_2510	528455018	528456118	AE020380	AE020380,snap_masked-SctCcfP_1285_2510-processed-gene-5284.0	+
SctCcfP_1285_2510	528738779	528739282	AE020381	AE020381,maker-SctCcfP_1285_2510-exonerate_protein2genome-gene-5287.9	-
SctCcfP_1285_2510	528739303	528741744	AE020382	AE020382,maker-SctCcfP_1285_2510-snap-gene-5287.7	-
SctCcfP_1285_2510	528760895	528761128	AE020383	AE020383,maker-SctCcfP_1285_2510-exonerate_protein2genome-gene-5287.12	-
SctCcfP_1285_2510	528785726	528789859	AE020384	AE020384,maker-SctCcfP_1285_2510-augustus-gene-5288.9	-	Similar to BYSL: Bystin (Bos taurus)
SctCcfP_1285_2510	528858681	528858749	AE020385	AE020385,maker-SctCcfP_1285_2510-exonerate_protein2genome-gene-5288.10	+
SctCcfP_1285_2510	528868442	528871027	AE020386	AE020386,maker-SctCcfP_1285_2510-snap-gene-5288.24	+
SctCcfP_1285_2510	528873204	528880400	AE020387	AE020387,maker-SctCcfP_1285_2510-augustus-gene-5288.7	+	Similar to At5g41260: Probable serine/threonine-protein kinase At5g41260 (Arabidopsis thaliana)
SctCcfP_1285_2510	528881868	528885053	AE020388	AE020388,maker-SctCcfP_1285_2510-augustus-gene-5288.8	+
SctCcfP_1285_2510	528888251	528892664	AE020389	AE020389,snap_masked-SctCcfP_1285_2510-processed-gene-5289.1	-
SctCcfP_1285_2510	529279209	529281284	AE020390	AE020390,maker-SctCcfP_1285_2510-exonerate_est2genome-gene-5292.3	+
SctCcfP_1285_2510	529285450	529295181	AE020391	AE020391,maker-SctCcfP_1285_2510-snap-gene-5293.4	-
SctCcfP_1285_2510	529454641	529456209	AE020392	AE020392,maker-SctCcfP_1285_2510-exonerate_est2genome-gene-5294.3	-
SctCcfP_1285_2510	529583205	529585732	AE020393	AE020393,maker-SctCcfP_1285_2510-snap-gene-5295.0	+	Similar to AHL9: AT-hook motif nuclear-localized protein 9 (Arabidopsis thaliana)
SctCcfP_1285_2510	529585349	529591610	AE020394	AE020394,maker-SctCcfP_1285_2510-augustus-gene-5296.34	-
SctCcfP_1285_2510	529609161	529609773	AE020395	AE020395,maker-SctCcfP_1285_2510-snap-gene-5296.27	-
SctCcfP_1285_2510	529659548	529661482	AE020396	AE020396,maker-SctCcfP_1285_2510-snap-gene-5296.28	-	Similar to AAE3: Oxalate--CoA ligase (Arabidopsis thaliana)
SctCcfP_1285_2510	529792623	529795135	AE020397	AE020397,maker-SctCcfP_1285_2510-augustus-gene-5298.29	-
SctCcfP_1285_2510	529799130	529800297	AE020398	AE020398,maker-SctCcfP_1285_2510-snap-gene-5298.0	+	Similar to SELMODRAFT_444075: Inactive protein kinase SELMODRAFT_444075 (Selaginella moellendorffii)
SctCcfP_1285_2510	529804316	529806345	AE020399	AE020399,maker-SctCcfP_1285_2510-exonerate_est2genome-gene-5298.37	+
SctCcfP_1285_2510	529808881	529811982	AE020400	AE020400,maker-SctCcfP_1285_2510-snap-gene-5298.6	-
SctCcfP_1285_2510	529840623	529844844	AE020401	AE020401,snap_masked-SctCcfP_1285_2510-processed-gene-5298.21	+
SctCcfP_1285_2510	529844976	529847064	AE020402	AE020402,maker-SctCcfP_1285_2510-augustus-gene-5298.28	+
SctCcfP_1285_2510	529847310	529847662	AE020403	AE020403,maker-SctCcfP_1285_2510-snap-gene-5298.1	+
SctCcfP_1285_2510	529847665	529847960	AE020404	AE020404,maker-SctCcfP_1285_2510-snap-gene-5298.3	+
SctCcfP_1285_2510	529869347	529869625	AE020405	AE020405,maker-SctCcfP_1285_2510-exonerate_protein2genome-gene-5298.12	+
SctCcfP_1285_2510	529877306	529880440	AE020406	AE020406,maker-SctCcfP_1285_2510-augustus-gene-5298.30	-	Similar to CRK29: Cysteine-rich receptor-like protein kinase 29 (Arabidopsis thaliana)
SctCcfP_1285_2510	529893918	529894706	AE020407	AE020407,maker-SctCcfP_1285_2510-snap-gene-5299.49	-	Similar to SD113: G-type lectin S-receptor-like serine/threonine-protein kinase SD1-13 (Arabidopsis thaliana)
SctCcfP_1285_2510	529923290	529931904	AE020408	AE020408,maker-SctCcfP_1285_2510-augustus-gene-5299.14	-
SctCcfP_1285_2510	529941062	529942315	AE020409	AE020409,maker-SctCcfP_1285_2510-exonerate_protein2genome-gene-5299.31	+
SctCcfP_1285_2510	529944210	529949435	AE020410	AE020410,maker-SctCcfP_1285_2510-augustus-gene-5299.16	-	Similar to At1g63430: Probable LRR receptor-like serine/threonine-protein kinase At1g63430 (Arabidopsis thaliana)
SctCcfP_1285_2510	529955201	529961049	AE020411	AE020411,maker-SctCcfP_1285_2510-snap-gene-5299.52	-	Similar to Adat1: tRNA-specific adenosine deaminase 1 (Drosophila melanogaster)
SctCcfP_1285_2510	529962734	529963039	AE020412	AE020412,maker-SctCcfP_1285_2510-exonerate_protein2genome-gene-5299.44	-	Similar to NFYC3: Nuclear transcription factor Y subunit C-3 (Arabidopsis thaliana)
SctCcfP_1285_2510	529969683	529972309	AE020413	AE020413,maker-SctCcfP_1285_2510-snap-gene-5299.53	-
SctCcfP_1285_2510	529978473	529982566	AE020414	AE020414,maker-SctCcfP_1285_2510-exonerate_est2genome-gene-5299.4	-
SctCcfP_1285_2510	530016124	530022040	AE020415	AE020415,snap_masked-SctCcfP_1285_2510-processed-gene-5300.46	-
SctCcfP_1285_2510	530032043	530032378	AE020416	AE020416,snap_masked-SctCcfP_1285_2510-processed-gene-5300.39	+
SctCcfP_1285_2510	530034139	530043085	AE020417	AE020417,maker-SctCcfP_1285_2510-snap-gene-5300.30	-
SctCcfP_1285_2510	530060296	530070629	AE020418	AE020418,snap_masked-SctCcfP_1285_2510-processed-gene-5300.51	-
SctCcfP_1285_2510	530103624	530104194	AE020419	AE020419,maker-SctCcfP_1285_2510-snap-gene-5301.17	+
SctCcfP_1285_2510	530109712	530131612	AE020420	AE020420,maker-SctCcfP_1285_2510-augustus-gene-5301.9	-
SctCcfP_1285_2510	530165093	530173866	AE020421	AE020421,maker-SctCcfP_1285_2510-augustus-gene-5301.10	-
SctCcfP_1285_2510	530250801	530254545	AE020422	AE020422,maker-SctCcfP_1285_2510-snap-gene-5302.0	+	Similar to CFIS2: Pre-mRNA cleavage factor Im 25 kDa subunit 2 (Arabidopsis thaliana)
SctCcfP_1285_2510	530257116	530260776	AE020423	AE020423,maker-SctCcfP_1285_2510-augustus-gene-5302.7	+
SctCcfP_1285_2510	530364207	530367105	AE020424	AE020424,maker-SctCcfP_1285_2510-snap-gene-5303.6	+
SctCcfP_1285_2510	530368451	530369498	AE020425	AE020425,maker-SctCcfP_1285_2510-snap-gene-5303.7	+
SctCcfP_1285_2510	530389246	530395942	AE020426	AE020426,maker-SctCcfP_1285_2510-augustus-gene-5304.3	+	Similar to MSH3: DNA mismatch repair protein MSH3 (Arabidopsis thaliana)
SctCcfP_1285_2510	530502877	530504346	AE020427	AE020427,snap_masked-SctCcfP_1285_2510-processed-gene-5305.5	+
SctCcfP_1285_2510	530504861	530505331	AE020428	AE020428,maker-SctCcfP_1285_2510-snap-gene-5305.17	-
SctCcfP_1285_2510	530540268	530545208	AE020429	AE020429,maker-SctCcfP_1285_2510-augustus-gene-5305.11	-
SctCcfP_1285_2510	530619645	530630019	AE020430	AE020430,maker-SctCcfP_1285_2510-augustus-gene-5306.0	+	Similar to KEA2: K(+) efflux antiporter 2%2C chloroplastic (Arabidopsis thaliana)
SctCcfP_1285_2510	530631832	530632767	AE020431	AE020431,maker-SctCcfP_1285_2510-exonerate_protein2genome-gene-5306.26	-
SctCcfP_1285_2510	530649166	530654568	AE020432	AE020432,maker-SctCcfP_1285_2510-augustus-gene-5306.1	+
SctCcfP_1285_2510	530680728	530681407	AE020433	AE020433,maker-SctCcfP_1285_2510-snap-gene-5306.16	-
SctCcfP_1285_2510	530685573	530691989	AE020434	AE020434,maker-SctCcfP_1285_2510-snap-gene-5307.0	+
SctCcfP_1285_2510	530696966	530697871	AE020435	AE020435,maker-SctCcfP_1285_2510-exonerate_protein2genome-gene-5307.10	+
SctCcfP_1285_2510	530706780	530708923	AE020436	AE020436,maker-SctCcfP_1285_2510-augustus-gene-5307.35	+	Similar to Subtilisin-chymotrypsin inhibitor-2A (Hordeum vulgare)
SctCcfP_1285_2510	530713770	530713832	AE020437	AE020437,maker-SctCcfP_1285_2510-exonerate_protein2genome-gene-5307.19	+
SctCcfP_1285_2510	530879946	530886635	AE020438	AE020438,snap_masked-SctCcfP_1285_2510-processed-gene-5308.7	-
SctCcfP_1285_2510	530901692	530908224	AE020439	AE020439,maker-SctCcfP_1285_2510-snap-gene-5309.0	+	Similar to Os02g0512300: RNA pseudouridine synthase 7 (Oryza sativa subsp. japonica)
SctCcfP_1285_2510	530909017	530911764	AE020440	AE020440,augustus_masked-SctCcfP_1285_2510-processed-gene-5309.37	-
SctCcfP_1285_2510	530938702	530939419	AE020441	AE020441,maker-SctCcfP_1285_2510-snap-gene-5309.1	+
SctCcfP_1285_2510	530943079	530944584	AE020442	AE020442,snap_masked-SctCcfP_1285_2510-processed-gene-5309.29	+
SctCcfP_1285_2510	530977203	530987914	AE020443	AE020443,maker-SctCcfP_1285_2510-snap-gene-5309.2	+
SctCcfP_1285_2510	531009595	531011432	AE020444	AE020444,maker-SctCcfP_1285_2510-snap-gene-5310.25	-	Similar to UPF0235 protein C15orf40 homolog (Mus musculus)
SctCcfP_1285_2510	531018751	531022888	AE020445	AE020445,maker-SctCcfP_1285_2510-augustus-gene-5310.33	+	Similar to IMDH2: 3-isopropylmalate dehydrogenase 2%2C chloroplastic (Arabidopsis thaliana)
SctCcfP_1285_2510	531040880	531041083	AE020446	AE020446,snap_masked-SctCcfP_1285_2510-processed-gene-5310.28	+
SctCcfP_1285_2510	531114787	531115484	AE020447	AE020447,snap_masked-SctCcfP_1285_2510-processed-gene-5311.17	-	Similar to Os04g0686800: Vacuolar iron transporter homolog 5 (Oryza sativa subsp. japonica)
SctCcfP_1285_2510	531119847	531120241	AE020448	AE020448,maker-SctCcfP_1285_2510-snap-gene-5311.25	+
SctCcfP_1285_2510	531129044	531159155	AE020449	AE020449,maker-SctCcfP_1285_2510-snap-gene-5311.27	-
SctCcfP_1285_2510	531174795	531181319	AE020450	AE020450,maker-SctCcfP_1285_2510-snap-gene-5311.26	+	Similar to SKIP15: SKP1-interacting partner 15 (Arabidopsis thaliana)
SctCcfP_1285_2510	531184943	531194254	AE020451	AE020451,maker-SctCcfP_1285_2510-snap-gene-5312.6	+	Similar to At1g49180: Serine/threonine-protein kinase ATG1t (Arabidopsis thaliana)
SctCcfP_1285_2510	531275093	531279121	AE020452	AE020452,maker-SctCcfP_1285_2510-augustus-gene-5312.11	-
SctCcfP_1285_2510	531287223	531288738	AE020453	AE020453,maker-SctCcfP_1285_2510-snap-gene-5312.8	-
SctCcfP_1285_2510	531331635	531334392	AE020454	AE020454,maker-SctCcfP_1285_2510-snap-gene-5313.0	-
SctCcfP_1285_2510	531607886	531614404	AE020455	AE020455,maker-SctCcfP_1285_2510-augustus-gene-5316.32	-	Similar to CAPH: Condensin complex subunit 2 (Arabidopsis thaliana)
SctCcfP_1285_2510	531658811	531659197	AE020456	AE020456,maker-SctCcfP_1285_2510-exonerate_protein2genome-gene-5316.8	+
SctCcfP_1285_2510	531675766	531680699	AE020457	AE020457,maker-SctCcfP_1285_2510-augustus-gene-5316.33	-	Similar to IPP: Soluble inorganic pyrophosphatase (Zea mays)
SctCcfP_1285_2510	531681604	531686514	AE020458	AE020458,maker-SctCcfP_1285_2510-snap-gene-5316.28	+
SctCcfP_1285_2510	531690509	531691138	AE020459	AE020459,maker-SctCcfP_1285_2510-exonerate_protein2genome-gene-5317.4	+
SctCcfP_1285_2510	531691531	531695374	AE020460	AE020460,maker-SctCcfP_1285_2510-snap-gene-5317.2	-
SctCcfP_1285_2510	531699337	531700494	AE020461	AE020461,maker-SctCcfP_1285_2510-exonerate_protein2genome-gene-5317.5	+
SctCcfP_1285_2510	531700934	531702185	AE020462	AE020462,maker-SctCcfP_1285_2510-snap-gene-5317.0	+
SctCcfP_1285_2510	531725892	531729560	AE020463	AE020463,maker-SctCcfP_1285_2510-snap-gene-5317.3	-	Similar to At1g25270: WAT1-related protein At1g25270 (Arabidopsis thaliana)
SctCcfP_1285_2510	531775778	531778296	AE020464	AE020464,maker-SctCcfP_1285_2510-augustus-gene-5317.31	+
SctCcfP_1285_2510	531779595	531779669	AE020465	AE020465,trnascan-SctCcfP_1285_2510-noncoding-Pseudo_AAT-gene-5317.34	+
SctCcfP_1285_2510	531902065	531904779	AE020466	AE020466,maker-SctCcfP_1285_2510-snap-gene-5319.47	+	Similar to CRK41: Cysteine-rich receptor-like protein kinase 41 (Arabidopsis thaliana)
SctCcfP_1285_2510	531936699	531941988	AE020467	AE020467,snap_masked-SctCcfP_1285_2510-processed-gene-5319.8	+
SctCcfP_1285_2510	531936899	531945906	AE020468	AE020468,maker-SctCcfP_1285_2510-augustus-gene-5319.16	-
SctCcfP_1285_2510	531956436	531960115	AE020469	AE020469,maker-SctCcfP_1285_2510-augustus-gene-5319.15	+
SctCcfP_1285_2510	531980630	531981928	AE020470	AE020470,snap_masked-SctCcfP_1285_2510-processed-gene-5319.10	+
SctCcfP_1285_2510	531993041	531994090	AE020471	AE020471,snap_masked-SctCcfP_1285_2510-processed-gene-5320.45	-	Similar to PER12: Peroxidase 12 (Arabidopsis thaliana)
SctCcfP_1285_2510	532018383	532023858	AE020472	AE020472,maker-SctCcfP_1285_2510-snap-gene-5320.43	+
SctCcfP_1285_2510	532048970	532050037	AE020473	AE020473,snap_masked-SctCcfP_1285_2510-processed-gene-5320.46	+
SctCcfP_1285_2510	532051478	532061456	AE020474	AE020474,maker-SctCcfP_1285_2510-snap-gene-5320.44	+
SctCcfP_1285_2510	532064551	532072585	AE020475	AE020475,maker-SctCcfP_1285_2510-snap-gene-5321.21	-	Similar to CDT1B: CDT1-like protein b (Arabidopsis thaliana)
SctCcfP_1285_2510	532080004	532091699	AE020476	AE020476,maker-SctCcfP_1285_2510-augustus-gene-5321.8	-
SctCcfP_1285_2510	532096546	532099589	AE020477	AE020477,maker-SctCcfP_1285_2510-snap-gene-5321.23	-
SctCcfP_1285_2510	532130018	532130740	AE020478	AE020478,augustus_masked-SctCcfP_1285_2510-processed-gene-5321.3	+
SctCcfP_1285_2510	532130849	532132858	AE020479	AE020479,augustus_masked-SctCcfP_1285_2510-processed-gene-5321.4	+	Similar to MIK2: MDIS1-interacting receptor like kinase 2 (Arabidopsis thaliana)
SctCcfP_1285_2510	532155982	532157095	AE020480	AE020480,maker-SctCcfP_1285_2510-snap-gene-5321.26	-	Similar to At1g11300: G-type lectin S-receptor-like serine/threonine-protein kinase At1g11300 (Arabidopsis thaliana)
SctCcfP_1285_2510	532206904	532210381	AE020481	AE020481,maker-SctCcfP_1285_2510-snap-gene-5322.0	+
SctCcfP_1285_2510	532251714	532253772	AE020482	AE020482,maker-SctCcfP_1285_2510-augustus-gene-5322.14	+	Similar to CRK8: Cysteine-rich receptor-like protein kinase 8 (Arabidopsis thaliana)
SctCcfP_1285_2510	532291413	532293182	AE020483	AE020483,maker-SctCcfP_1285_2510-augustus-gene-5323.15	-
SctCcfP_1285_2510	532329303	532329689	AE020484	AE020484,maker-SctCcfP_1285_2510-exonerate_protein2genome-gene-5323.6	-
SctCcfP_1285_2510	532359940	532360449	AE020485	AE020485,maker-SctCcfP_1285_2510-exonerate_protein2genome-gene-5323.8	-
SctCcfP_1285_2510	532433932	532446239	AE020486	AE020486,maker-SctCcfP_1285_2510-snap-gene-5324.7	+	Similar to Alpha-terpineol synthase%2C chloroplastic (Magnolia grandiflora)
SctCcfP_1285_2510	532505851	532507061	AE020487	AE020487,maker-SctCcfP_1285_2510-snap-gene-5325.1	-	Similar to oma1: Mitochondrial metalloendopeptidase OMA1 (Schizosaccharomyces pombe (strain 972 / ATCC 24843))
SctCcfP_1285_2510	532579508	532590650	AE020488	AE020488,maker-SctCcfP_1285_2510-augustus-gene-5326.8	-
SctCcfP_1285_2510	532648157	532652197	AE020489	AE020489,maker-SctCcfP_1285_2510-snap-gene-5326.13	-
SctCcfP_1285_2510	532658067	532659281	AE020490	AE020490,maker-SctCcfP_1285_2510-snap-gene-5326.14	-	Similar to OMA1: Mitochondrial metalloendopeptidase OMA1 (Saccharomyces cerevisiae (strain ATCC 204508 / S288c))
SctCcfP_1285_2510	532673763	532675865	AE020491	AE020491,maker-SctCcfP_1285_2510-snap-gene-5326.10	+
SctCcfP_1285_2510	532693029	532694498	AE020492	AE020492,maker-SctCcfP_1285_2510-augustus-gene-5327.42	-	Similar to Sb03g046810: Cationic peroxidase SPC4 (Sorghum bicolor)
SctCcfP_1285_2510	532705256	532706633	AE020493	AE020493,snap_masked-SctCcfP_1285_2510-processed-gene-5327.32	-
SctCcfP_1285_2510	532707920	532707993	AE020494	AE020494,trnascan-SctCcfP_1285_2510-noncoding-Arg_ACG-gene-5327.21	-
SctCcfP_1285_2510	532712981	532714303	AE020495	AE020495,maker-SctCcfP_1285_2510-snap-gene-5327.87	-
SctCcfP_1285_2510	532732634	532733230	AE020496	AE020496,snap_masked-SctCcfP_1285_2510-processed-gene-5327.34	-
SctCcfP_1285_2510	532737049	532739278	AE020497	AE020497,maker-SctCcfP_1285_2510-snap-gene-5327.85	+	Similar to At5g10770: Aspartyl protease family protein At5g10770 (Arabidopsis thaliana)
SctCcfP_1285_2510	532743859	532745263	AE020498	AE020498,maker-SctCcfP_1285_2510-augustus-gene-5327.41	+
SctCcfP_1285_2510	532747391	532749748	AE020499	AE020499,snap_masked-SctCcfP_1285_2510-processed-gene-5327.35	-
SctCcfP_1285_2510	532770224	532772581	AE020500	AE020500,snap_masked-SctCcfP_1285_2510-processed-gene-5327.29	+
SctCcfP_1285_2510	532774709	532776113	AE020501	AE020501,maker-SctCcfP_1285_2510-augustus-gene-5327.45	-
SctCcfP_1285_2510	532782396	532784613	AE020502	AE020502,maker-SctCcfP_1285_2510-snap-gene-5327.90	-
SctCcfP_1285_2510	532809024	532809551	AE020503	AE020503,snap_masked-SctCcfP_1285_2510-processed-gene-5328.3	+
SctCcfP_1285_2510	532815466	532816056	AE020504	AE020504,snap_masked-SctCcfP_1285_2510-processed-gene-5328.4	+
SctCcfP_1285_2510	532828767	532829450	AE020505	AE020505,snap_masked-SctCcfP_1285_2510-processed-gene-5328.7	-
SctCcfP_1285_2510	532834376	532836688	AE020506	AE020506,snap_masked-SctCcfP_1285_2510-processed-gene-5328.5	+
SctCcfP_1285_2510	532869820	532870455	AE020507	AE020507,snap_masked-SctCcfP_1285_2510-processed-gene-5328.9	-
SctCcfP_1285_2510	532916568	532917569	AE020508	AE020508,snap_masked-SctCcfP_1285_2510-processed-gene-5329.42	-
SctCcfP_1285_2510	532926329	532933576	AE020509	AE020509,maker-SctCcfP_1285_2510-augustus-gene-5329.36	+	Similar to NSI1: RNA polymerase I termination factor (Saccharomyces cerevisiae (strain ATCC 204508 / S288c))
SctCcfP_1285_2510	532950733	532951671	AE020510	AE020510,maker-SctCcfP_1285_2510-exonerate_protein2genome-gene-5329.23	-	Similar to PER66: Peroxidase 66 (Zea mays)
SctCcfP_1285_2510	532968167	532969144	AE020511	AE020511,maker-SctCcfP_1285_2510-exonerate_protein2genome-gene-5329.2	+
SctCcfP_1285_2510	533001447	533005145	AE020512	AE020512,maker-SctCcfP_1285_2510-snap-gene-5330.25	+
SctCcfP_1285_2510	533022443	533024510	AE020513	AE020513,maker-SctCcfP_1285_2510-snap-gene-5330.26	-
SctCcfP_1285_2510	533041801	533042190	AE020514	AE020514,snap_masked-SctCcfP_1285_2510-processed-gene-5330.20	-
SctCcfP_1285_2510	533104921	533112093	AE020515	AE020515,maker-SctCcfP_1285_2510-augustus-gene-5331.8	+
SctCcfP_1285_2510	533120662	533130006	AE020516	AE020516,maker-SctCcfP_1285_2510-snap-gene-5331.41	-
SctCcfP_1285_2510	533120689	533129782	AE020517	AE020517,maker-SctCcfP_1285_2510-snap-gene-5331.40	+
SctCcfP_1285_2510	533166368	533171659	AE020518	AE020518,maker-SctCcfP_1285_2510-snap-gene-5331.42	-
SctCcfP_1285_2510	533246043	533247525	AE020519	AE020519,maker-SctCcfP_1285_2510-snap-gene-5332.19	+
SctCcfP_1285_2510	533248822	533249472	AE020520	AE020520,snap_masked-SctCcfP_1285_2510-processed-gene-5332.14	-
SctCcfP_1285_2510	533254082	533261886	AE020521	AE020521,maker-SctCcfP_1285_2510-snap-gene-5332.20	+
SctCcfP_1285_2510	533259442	533266290	AE020522	AE020522,maker-SctCcfP_1285_2510-snap-gene-5332.22	-
SctCcfP_1285_2510	533301700	533305064	AE020523	AE020523,maker-SctCcfP_1285_2510-snap-gene-5333.22	+
SctCcfP_1285_2510	533306454	533307137	AE020524	AE020524,maker-SctCcfP_1285_2510-exonerate_protein2genome-gene-5333.0	+
SctCcfP_1285_2510	533348634	533350467	AE020525	AE020525,maker-SctCcfP_1285_2510-snap-gene-5333.23	+
SctCcfP_1285_2510	533361119	533372504	AE020526	AE020526,maker-SctCcfP_1285_2510-snap-gene-5333.24	+	Similar to CHS1: Chalcone synthase 1 (Oryza sativa subsp. japonica)
SctCcfP_1285_2510	533374147	533374350	AE020527	AE020527,maker-SctCcfP_1285_2510-exonerate_protein2genome-gene-5333.21	-
SctCcfP_1285_2510	533405630	533407284	AE020528	AE020528,maker-SctCcfP_1285_2510-snap-gene-5334.10	+	Similar to CHS1: Chalcone synthase 1 (Oryza sativa subsp. indica)
SctCcfP_1285_2510	533415936	533417584	AE020529	AE020529,snap_masked-SctCcfP_1285_2510-processed-gene-5334.6	+
SctCcfP_1285_2510	533517279	533522552	AE020530	AE020530,augustus_masked-SctCcfP_1285_2510-processed-gene-5335.0	+	Similar to At1g18250: Thaumatin-like protein (Arabidopsis thaliana)
SctCcfP_1285_2510	533554610	533555714	AE020531	AE020531,maker-SctCcfP_1285_2510-snap-gene-5335.27	-
SctCcfP_1285_2510	533555981	533558793	AE020532	AE020532,maker-SctCcfP_1285_2510-snap-gene-5335.28	-
SctCcfP_1285_2510	533617773	533624867	AE020533	AE020533,maker-SctCcfP_1285_2510-snap-gene-5336.7	+	Similar to Sgtb: Small glutamine-rich tetratricopeptide repeat-containing protein beta (Rattus norvegicus)
SctCcfP_1285_2510	533625662	533627102	AE020534	AE020534,maker-SctCcfP_1285_2510-snap-gene-5336.8	-
SctCcfP_1285_2510	533657758	533663789	AE020535	AE020535,maker-SctCcfP_1285_2510-snap-gene-5336.9	-
SctCcfP_1285_2510	533700668	533704842	AE020536	AE020536,maker-SctCcfP_1285_2510-snap-gene-5337.26	-
SctCcfP_1285_2510	533705927	533705998	AE020537	AE020537,trnascan-SctCcfP_1285_2510-noncoding-Gln_TTG-gene-5337.25	-
SctCcfP_1285_2510	533708410	533713223	AE020538	AE020538,maker-SctCcfP_1285_2510-snap-gene-5337.27	-
SctCcfP_1285_2510	533722898	533727073	AE020539	AE020539,maker-SctCcfP_1285_2510-snap-gene-5337.28	-
SctCcfP_1285_2510	533866735	533867970	AE020540	AE020540,maker-SctCcfP_1285_2510-exonerate_protein2genome-gene-5339.9	+
SctCcfP_1285_2510	533896926	533900045	AE020541	AE020541,maker-SctCcfP_1285_2510-snap-gene-5339.7	+	Similar to PBL21: Probable serine/threonine-protein kinase PBL21 (Arabidopsis thaliana)
SctCcfP_1285_2510	533967668	533971037	AE020542	AE020542,maker-SctCcfP_1285_2510-snap-gene-5339.8	-
SctCcfP_1285_2510	533999876	534004158	AE020543	AE020543,maker-SctCcfP_1285_2510-snap-gene-5340.21	+
SctCcfP_1285_2510	534074761	534076713	AE020544	AE020544,maker-SctCcfP_1285_2510-snap-gene-5340.22	+	Similar to SAPK5: Serine/threonine-protein kinase SAPK5 (Oryza sativa subsp. japonica)
SctCcfP_1285_2510	534140436	534142373	AE020545	AE020545,augustus_masked-SctCcfP_1285_2510-processed-gene-5341.2	-
SctCcfP_1285_2510	534144566	534146266	AE020546	AE020546,maker-SctCcfP_1285_2510-snap-gene-5341.5	+
SctCcfP_1285_2510	534146329	534146724	AE020547	AE020547,maker-SctCcfP_1285_2510-snap-gene-5341.4	+
SctCcfP_1285_2510	534150541	534151122	AE020548	AE020548,maker-SctCcfP_1285_2510-exonerate_protein2genome-gene-5341.7	+
SctCcfP_1285_2510	534183038	534183310	AE020549	AE020549,maker-SctCcfP_1285_2510-exonerate_protein2genome-gene-5341.12	+
SctCcfP_1285_2510	534232101	534242343	AE020550	AE020550,maker-SctCcfP_1285_2510-snap-gene-5342.14	+	Similar to DCAF1: DDB1- and CUL4-associated factor homolog 1 (Arabidopsis thaliana)
SctCcfP_1285_2510	534302424	534303828	AE020551	AE020551,augustus_masked-SctCcfP_1285_2510-processed-gene-5343.12	-
SctCcfP_1285_2510	534317570	534319459	AE020552	AE020552,maker-SctCcfP_1285_2510-snap-gene-5343.1	-
SctCcfP_1285_2510	534461394	534461852	AE020553	AE020553,augustus_masked-SctCcfP_1285_2510-processed-gene-5344.1	-	Similar to Os02g0150800: Putative adagio-like protein 2 (Oryza sativa subsp. japonica)
SctCcfP_1285_2510	534492531	534492749	AE020554	AE020554,snap_masked-SctCcfP_1285_2510-processed-gene-5345.5	+
SctCcfP_1285_2510	534502562	534505142	AE020555	AE020555,maker-SctCcfP_1285_2510-snap-gene-5345.21	-
SctCcfP_1285_2510	534507457	534517313	AE020556	AE020556,maker-SctCcfP_1285_2510-snap-gene-5345.22	-	Similar to TRN1: Transportin-1 (Oryza sativa subsp. japonica)
SctCcfP_1285_2510	534615253	534619895	AE020557	AE020557,maker-SctCcfP_1285_2510-snap-gene-5346.1	-	Similar to CUL1: Cullin-1 (Arabidopsis thaliana)
SctCcfP_1285_2510	534673477	534677522	AE020558	AE020558,augustus_masked-SctCcfP_1285_2510-processed-gene-5346.18	+
SctCcfP_1285_2510	534678153	534678224	AE020559	AE020559,trnascan-SctCcfP_1285_2510-noncoding-Val_CAC-gene-5346.15	-
SctCcfP_1285_2510	534699335	534707416	AE020560	AE020560,augustus_masked-SctCcfP_1285_2510-processed-gene-5347.5	+

## Sheet: OT3098_5D
Candidate genes from 489.5 Mbp to end on Chr5D in OT3098 (from GBS avgbs2_62824.1)
Searched: (*kinase* or *LRR*)
PM7_OT3098
gene_ID	Chromosome	Start	uniprot_description	eggNOG_emapper_description
AVESA.00001b.r3.5Dg0003379	chr5D	491028897	Cold-responsive protein kinase 1 {ECO:0000303|PubMed:28344081}	belongs to the protein kinase superfamily
AVESA.00001b.r3.5Dg0003400	chr5D	492279194	Receptor protein kinase TMK1 {ECO:0000303|PubMed:1332795}	Belongs to the protein kinase superfamily. Ser Thr protein kinase family
AVESA.00001b.r3.5Dg0003414	chr5D	492959681	Cysteine-rich receptor-like protein kinase 5	protein serine/threonine kinase activity
AVESA.00001b.r3.5Dg0003427	chr5D	493723093	Probable serine/threonine-protein kinase BSK3 {ECO:0000305}	cellular process
AVESA.00001b.r3.5Dg0003433	chr5D	493897148	G-type lectin S-receptor-like serine/threonine-protein kinase At1g11300	LRR receptor-like serine threonine-protein kinase
AVESA.00001b.r3.5Dg0003434	chr5D	493908395	Probable LRR receptor-like serine/threonine-protein kinase At1g63430	LRR receptor-like serine threonine-protein kinase
AVESA.00001b.r3.5Dg0003436	chr5D	493940685	G-type lectin S-receptor-like serine/threonine-protein kinase At1g61360	LRR receptor-like serine threonine-protein kinase
AVESA.00001b.r3.5Dg0003438	chr5D	494021083	Putative receptor-like protein kinase At4g00960	LRR receptor-like serine threonine-protein kinase
AVESA.00001b.r3.5Dg0003441	chr5D	494098121	Putative receptor-like protein kinase At4g00960	disease resistance protein
AVESA.00001b.r3.5Dg0003446	chr5D	494577127	Putative F-box/LRR-repeat protein At4g13960	LRR-repeat protein
AVESA.00001b.r3.5Dg0003460	chr5D	495383995	Serine/threonine-protein kinase STY8 {ECO:0000305}	Protein kinase domain
AVESA.00001b.r3.5Dg0003474	chr5D	496195470	Cysteine-rich receptor-like protein kinase 28	MSP (Major sperm protein) domain
AVESA.00001b.r3.5Dg0003476	chr5D	496252886	G-type lectin S-receptor-like serine/threonine-protein kinase At1g61440	von Willebrand factor (vWF) type A domain
AVESA.00001b.r3.5Dg0003477	chr5D	496308424	G-type lectin S-receptor-like serine/threonine-protein kinase At1g67520	Cysteine-rich receptor-like protein kinase
AVESA.00001b.r3.5Dg0003492	chr5D	497037510	Probable receptor-like protein kinase At1g49730	Protein kinase domain
AVESA.00001b.r3.5Dg0003503	chr5D	498510298	Serine/threonine-protein kinase SAPK5	belongs to the protein kinase superfamily

## Sheet: Sang_5D
Candidate genes from 480Mbp to end on Chr5D in Sang (from GBS avgbs2_62824.1)
Searched: (*kinase* or *LRR*)
PM7_Sang
Gene_ID	Chromosome	Start	Human-Readable-Description	Interpro-ID (Description)
AVESA.00010b.r2.5DG0933920.1	chr5D	489258590	Cysteine-rich receptor-like protein kinase 41	IPR011009 (Protein kinase-like domain)
AVESA.00010b.r2.5DG0933950.1	chr5D	489144310	Cysteine-rich receptor-like protein kinase 41	IPR002035 (von Willebrand factor, type A)
AVESA.00010b.r2.5DG0933960.1	chr5D	489113670	cysteine-rich RECEPTOR-like kinase	IPR008962 (PapD-like), IPR011009 (Protein kinase-like domain)
AVESA.00010b.r2.5DG0933970.1	chr5D	489102183	cysteine-rich RECEPTOR-like kinase	IPR011009 (Protein kinase-like domain)
AVESA.00010b.r2.5DG0933990.1	chr5D	488904508	cysteine-rich RECEPTOR-like kinase	IPR011009 (Protein kinase-like domain)
AVESA.00010b.r2.5DG0934190.1	chr5D	488489603	Disease resistance protein (CC-NBS-LRR class) family	IPR002182 (NB-ARC), IPR027417 (P-loop containing nucleoside triphosphate hydrolase), IPR032675 (Leucine-rich repeat domain, L domain-like)
AVESA.00010b.r2.5DG0934210.1	chr5D	488460125	Casein kinase I isoform delta-like protein	IPR011011 (Zinc finger, FYVE/PHD-type)
AVESA.00010b.r2.5DG0934230.1	chr5D	488409113	Protein kinase superfamily protein	IPR011009 (Protein kinase-like domain)
AVESA.00010b.r2.5DG0934530.1	chr5D	487020319	Serine/threonine-protein kinase	IPR001480 (Bulb-type lectin domain), IPR011009 (Protein kinase-like domain)
AVESA.00010b.r2.5DG0934540.1	chr5D	486979275	Serine/threonine-protein kinase SAPK5	IPR011009 (Protein kinase-like domain)
AVESA.00010b.r2.5DG0934550.1	chr5D	486962547	Serine/threonine-protein kinase SAPK5	IPR011009 (Protein kinase-like domain)
AVESA.00010b.r2.5DG0934630.1	chr5D	486697647	kinase superfamily with octicosapeptide/Phox/Bem1p domain-containing protein	IPR000270 (PB1 domain), IPR011009 (Protein kinase-like domain)
AVESA.00010b.r2.5DG0934670.1	chr5D	486535313	Wall-associated kinase family protein	IPR025287 (Wall-associated receptor kinase, galacturonan-binding domain)
AVESA.00010b.r2.5DG0934740.1	chr5D	486449738	Wall-associated kinase family protein	IPR025287 (Wall-associated receptor kinase, galacturonan-binding domain)
AVESA.00010b.r2.5DG0934750.1	chr5D	486416833	Wall-associated kinase family protein	IPR009030 (Growth factor receptor cysteine-rich domain), IPR011009 (Protein kinase-like domain)
AVESA.00010b.r2.5DG0934860.1	chr5D	486359052	Wall-associated kinase family protein	IPR011009 (Protein kinase-like domain), IPR025287 (Wall-associated receptor kinase, galacturonan-binding domain)
AVESA.00010b.r2.5DG0934870.1	chr5D	486270603	Wall-associated kinase family protein	IPR009030 (Growth factor receptor cysteine-rich domain), IPR011009 (Protein kinase-like domain), IPR025287 (Wall-associated receptor kinase, galacturonan-binding domain)
AVESA.00010b.r2.5DG0934930.1	chr5D	485921877	Mitogen-activated protein kinase kinase	IPR011009 (Protein kinase-like domain), IPR032710 (NTF2-like domain)
AVESA.00010b.r2.5DG0935010.1	chr5D	485507651	Serine/threonine-protein kinase ULK3	IPR011009 (Protein kinase-like domain)
AVESA.00010b.r2.5DG0935020.1	chr5D	485501245	protein tyrosine kinase family protein	IPR011009 (Protein kinase-like domain)
AVESA.00010b.r2.5DG0935290.1	chr5D	484223815	cysteine-rich RECEPTOR-like kinase	IPR002182 (NB-ARC), IPR011009 (Protein kinase-like domain), IPR027417 (P-loop containing nucleoside triphosphate hydrolase)
AVESA.00010b.r2.5DG0935310.1	chr5D	484209343	Cysteine-rich receptor-like protein kinase 19	IPR011009 (Protein kinase-like domain)
AVESA.00010b.r2.5DG0935330.1	chr5D	484162560	Cysteine-rich receptor-like protein kinase 19	IPR002182 (NB-ARC), IPR011009 (Protein kinase-like domain), IPR013103 (Reverse transcriptase, RNA-dependent DNA polymerase), IPR027417 (P-loop containing nucleoside triphosphate hydrolase), IPR032675 (Leucine-rich repeat domain, L domain-like)
AVESA.00010b.r2.5DG0935340.1	chr5D	484150040	receptor kinase 1	IPR000008 (C2 domain), IPR011009 (Protein kinase-like domain)
AVESA.00010b.r2.5DG0935390.1	chr5D	484131131	cysteine-rich RECEPTOR-like kinase	IPR011009 (Protein kinase-like domain)
AVESA.00010b.r2.5DG0935400.1	chr5D	484127958	Disease resistance protein (CC-NBS-LRR class) family	IPR002182 (NB-ARC), IPR027417 (P-loop containing nucleoside triphosphate hydrolase), IPR032675 (Leucine-rich repeat domain, L domain-like)
AVESA.00010b.r2.5DG0935450.1	chr5D	484033175	Protein kinase family protein	IPR011009 (Protein kinase-like domain), IPR013210 (Leucine-rich repeat-containing N-terminal, plant-type), IPR032675 (Leucine-rich repeat domain, L domain-like)
AVESA.00010b.r2.5DG0935480.1	chr5D	483990960	Cysteine-rich receptor-like protein kinase 10	IPR011009 (Protein kinase-like domain)
AVESA.00010b.r2.5DG0935550.1	chr5D	483868261	kinase with tetratricopeptide repeat domain-containing protein	IPR011009 (Protein kinase-like domain), IPR011990 (Tetratricopeptide-like helical domain)
AVESA.00010b.r2.5DG0935770.1	chr5D	483108822	Cysteine-rich receptor-like protein kinase 19	IPR011009 (Protein kinase-like domain), IPR025886 (Phloem protein 2-like)
AVESA.00010b.r2.5DG0935830.1	chr5D	482922626	Cysteine-rich receptor-like protein kinase 26	IPR011009 (Protein kinase-like domain)
AVESA.00010b.r2.5DG0936000.1	chr5D	482433556	Receptor-like protein kinase-like protein	IPR011009 (Protein kinase-like domain), IPR013210 (Leucine-rich repeat-containing N-terminal, plant-type)
AVESA.00010b.r2.5DG0936180.1	chr5D	481938940	receptor kinase 1	IPR011009 (Protein kinase-like domain)
AVESA.00010b.r2.5DG0936580.1	chr5D	480950329	Leucine-rich repeat transmembrane protein kinase	IPR011009 (Protein kinase-like domain)
AVESA.00010b.r2.5DG0936630.1	chr5D	480566832	cysteine-rich RECEPTOR-like kinase	IPR013103 (Reverse transcriptase, RNA-dependent DNA polymerase)
AVESA.00010b.r2.5DG0936820.1	chr5D	480226314	Pyruvate kinase	IPR001697 (Pyruvate kinase)
AVESA.00010b.r2.5DG0936920.1	chr5D	480011740	Disease resistance protein (CC-NBS-LRR class) family	IPR002182 (NB-ARC), IPR015300 (DNA-binding pseudobarrel domain), IPR027417 (P-loop containing nucleoside triphosphate hydrolase), IPR032675 (Leucine-rich repeat domain, L domain-like)
