# Supplementary material for: Genetic mapping of the powdery mildew resistance gene Pm7 on oat chromosome 5D
Source: Theor Appl Genet. 2023 Mar 13;136(3):53. doi: 10.1007/s00122-023-04288-z (PMC10011287; doi:10.1007/s00122-023-04288-z)
Supplement: Supplementary file 14 — Supplementary file14 (XLSX 14 KB) [file 122_2023_4288_MOESM14_ESM.xlsx]

## Sheet: Tabelle1
Table S7 Oat powdery mildew resistance genes and their chromosomal/consensus map assignment
Cultivar/line	Source of resistance gene	OMR group	Gene symbol	Chromosome assignment		Waters, A. (2020)	References
			Hsam et al. 2014	Sanz et al. 2010	Chaffin et al. 2016*	Pepsi 2021 Chr.
Cc4146, Jumbo	cross A. sativa x A. ludoviciana	2	Pm1	1C	Mrg11, Mrg05	4C**	Hsam et al., 2014
Cc3678	A. hirtula		Pm2
Cc4346, Mostyn	A. sterilis	3	Pm3	17A	(Mrg28, Mrg18)	(1C, 1A)	Hsam & Zeller, 1998;
Rollo	unknown	3+unknown	Pm3+Pm8	17A & 4C	(Mrg28, Mrg18) & Mrg03	(1C, 1A) 5C	Hsam et al., 2014
Cc6490, Av1860, Cc4897	A. barbata	4	Pm4	18D	Mrg04	6D	Hsam et al., 2014
Am27	A. macrostachya		Pm5	19A	Mrg20	4A	Yu & Herrmann, 2006
Bruno, Manod	A. byzantina'Red Algerian'	1	Pm6	10D	(Mrg03, Mrg15)	(5C, 3C)	Hsam et al., 2014
APR122	A. eriantha (former A. pilosa CAV 0128)		Pm7	13A	Mrg06	5D
Firth			not assigned		Mrg01	1D	Hagmann et al. 2012
AVE2406	A. byzantina		Pm9	16A	Mrg21	4D	Herrmann and Mohler 2018
AVE2925	A. byzantina		Pm10	4C	Mrg03	5C	Herrmann and Mohler 2018
CN113536	Avena sterilis		Pm11		Mrg12	7A	Ociepa et al. 2019
* no adequate evidence of assignments for linkage groups in parenthesis

## Sheet: Tabelle3
Oat-2018-Consensus	Mrg01	Mrg02	Mrg03	Mrg04	Mrg05	Mrg06	Mrg08	Mrg09	Mrg11	Mrg12	Mrg13	Mrg15	Mrg17	Mrg18	Mrg19	Mrg20	Mrg21	Mrg23	Mrg24	Mrg28	Mrg33
Pepsi 2021	chr1D	chr7D	chr5C	chr6D	chr6A	chr5D	chr2D	chr7C	chr4C	chr7A	chr2C	chr3C	chr6C	chr1A	chr3D	chr4A	chr4D	chr3A	chr5A	chr1C	chr2A
